# Supplementary material for: 2-(2-Methyl-5-nitro-1H-imidazol-1-yl)ethyl 3-bromo­benzoate
Source: Acta Crystallogr Sect E Struct Rep Online. 2009 Apr 30;65(Pt 5):o1176. doi: 10.1107/S1600536809015499 (PMC2977841; doi:10.1107/S1600536809015499)
Supplement: Supplementary file 2 [file e-65-o1176-Isup2.hkl]

# 
# h,k,l, Fc-squared, Fo-squared, sigma(Fo-squared) and status flag 
# 
data_I
_shelx_title ' lk12 in Cc' 
_shelx_refln_list_code          4 
_shelx_F_calc_maximum      253.00 
_exptl_crystal_F_000       712.00 
_reflns_d_resolution_high  0.8107 
 
loop_ 
 _symmetry_equiv_pos_as_xyz 
 'x, y, z' 
 'x, -y, z+1/2' 
 'x+1/2, y+1/2, z' 
 'x+1/2, -y+1/2, z+1/2' 
 
_cell_length_a    11.8714 
_cell_length_b    19.8396 
_cell_length_c     7.1983 
_cell_angle_alpha  90.000 
_cell_angle_beta  124.488 
_cell_angle_gamma  90.000 
 
_shelx_F_squared_multiplier     1.000 
 
loop_ 
 _refln_index_h 
 _refln_index_k 
 _refln_index_l 
 _refln_F_squared_calc 
 _refln_F_squared_meas 
 _refln_F_squared_sigma 
 _refln_observed_status 
   4   0  -8      414.04      509.38    245.96 o 
   6   0  -8      423.20      352.28    179.32 o 
   8   0  -8     1051.89     1026.70    274.53 o 
  10   0  -8       91.26       20.63    138.06 o 
  12   0  -8      361.25      182.49    185.66 o 
   5   1  -8     1225.18     1405.78    236.20 o 
   7   1  -8      394.55      367.59    140.21 o 
   9   1  -8      274.81      289.71    136.22 o 
  11   1  -8      304.45      236.44    128.00 o 
   4   2  -8      811.04      766.45    309.44 o 
   6   2  -8       54.47      201.83    121.24 o 
   8   2  -8      236.95      367.22    152.68 o 
  10   2  -8       37.36        9.15     91.87 o 
  12   2  -8      187.61       38.82     94.81 o 
   3   3  -8       52.92       39.67    247.55 o 
   5   3  -8       75.10      184.08    168.21 o 
   7   3  -8       22.73       -4.81     94.21 o 
   9   3  -8       86.14       53.09    102.74 o 
  11   3  -8       28.13       73.33    101.65 o 
   4   4  -8      258.36      888.64    344.35 o 
   6   4  -8      185.01      249.85    152.28 o 
   8   4  -8      318.15      482.43    205.50 o 
  10   4  -8      239.28      368.08    172.09 o 
  12   4  -8      324.50      267.56    126.20 o 
   3   5  -8      350.62      470.45    192.27 o 
   5   5  -8      277.99      272.94    230.09 o 
   7   5  -8      444.92      762.00    197.92 o 
   9   5  -8      130.72       90.37    115.51 o 
  11   5  -8      397.58      305.35    130.15 o 
   4   6  -8       35.06        0.00    228.51 o 
   6   6  -8      606.30      891.82    323.72 o 
   8   6  -8      363.35      336.68    123.12 o 
  10   6  -8      289.16      202.45    163.45 o 
   5   7  -8       49.63      120.60    276.11 o 
   7   7  -8      257.33      242.79    250.72 o 
   9   7  -8      365.22      377.09    133.95 o 
  11   7  -8      113.51      195.32    128.18 o 
   6   8  -8      307.35      455.43    263.42 o 
   8   8  -8       13.52      -16.30    119.36 o 
  10   8  -8       34.51      137.19    117.03 o 
   5   9  -8       33.42       87.28    277.70 o 
   7   9  -8      123.39       36.50    220.57 o 
   9   9  -8       35.96      129.40    139.17 o 
   6  10  -8      464.36      829.93    388.78 o 
   8  10  -8       36.75      109.49    158.69 o 
   1   1  -7      323.62      298.33    153.93 o 
   3   1  -7     1289.01     1386.53    206.91 o 
   5   1  -7      432.12      438.92    131.41 o 
   7   1  -7       96.76       81.14     85.57 o 
   9   1  -7      638.40      658.95    135.65 o 
  11   1  -7       20.91        3.68     61.27 o 
  13   1  -7      520.29      480.03    123.43 o 
   0   2  -7      260.68      252.31    155.51 o 
   2   2  -7      565.82      473.07    143.51 o 
   4   2  -7      286.55      368.96    129.33 o 
   6   2  -7     1257.31     1226.39    186.82 o 
   8   2  -7     1069.44     1369.90    217.26 o 
  10   2  -7      515.79      503.85    122.40 o 
  12   2  -7      965.59      681.64    136.01 o 
   1   3  -7      157.01      238.03    165.03 o 
   3   3  -7     1232.42     1578.47    243.85 o 
   5   3  -7      174.44      290.79    111.02 o 
   7   3  -7      919.36      958.75    170.57 o 
   9   3  -7      602.29      748.75    162.67 o 
  11   3  -7      171.77      119.53     77.33 o 
  13   3  -7      264.22      292.05    469.71 o 
   0   4  -7      603.94      683.94    207.88 o 
   2   4  -7      519.62      667.93    181.70 o 
   4   4  -7      987.36     1125.90    196.34 o 
   6   4  -7      131.02      214.82    107.65 o 
   8   4  -7      652.75      641.62    142.56 o 
  10   4  -7      549.46      376.78    116.63 o 
  12   4  -7      567.38      440.77    194.39 o 
   1   5  -7      108.87      230.09    147.58 o 
   3   5  -7      101.19      113.27    104.97 o 
   5   5  -7       48.21      140.33    105.47 o 
   7   5  -7      250.25      233.27    117.65 o 
   9   5  -7      108.31       48.95     82.65 o 
  11   5  -7      348.64      268.54    125.60 o 
  13   5  -7       36.16       15.12     71.87 o 
   0   6  -7      280.35      487.17    212.64 o 
   2   6  -7      654.69      847.88    195.18 o 
   4   6  -7      233.47      400.69    155.10 o 
   6   6  -7       50.86       70.01     81.18 o 
   8   6  -7      187.65      134.75     90.05 o 
  10   6  -7      260.77      355.06    117.25 o 
  12   6  -7        2.29       58.25     93.09 o 
   1   7  -7      170.53      238.03    204.71 o 
   3   7  -7      406.14      837.53    191.44 o 
   5   7  -7      530.95      612.53    223.75 o 
   7   7  -7     1567.03     1929.13    251.56 o 
   9   7  -7      464.85      719.81    159.71 o 
  11   7  -7      662.21      467.18    125.54 o 
  13   7  -7      143.97      169.11    108.86 o 
   2   8  -7      459.63      522.08    204.71 o 
   4   8  -7      394.98      401.40    132.89 o 
   6   8  -7      752.65      957.03    165.73 o 
   8   8  -7      303.12      257.02    113.89 o 
  10   8  -7      822.64      827.93    183.42 o 
  12   8  -7       36.90       85.99     96.73 o 
   1   9  -7      583.00      756.93    252.31 o 
   3   9  -7       50.55       48.71    100.42 o 
   5   9  -7       19.16      102.17     91.69 o 
   7   9  -7      168.07      193.08     98.75 o 
   9   9  -7      263.87      273.81    114.59 o 
  11   9  -7      166.98      197.68    140.04 o 
   2  10  -7       18.94      -17.46    141.23 o 
   4  10  -7       25.04        7.24     99.36 o 
   6  10  -7      601.89      739.48    253.90 o 
   8  10  -7      195.01      392.54    145.99 o 
  10  10  -7      475.67      498.96    148.66 o 
  12  10  -7       95.72      155.45    113.24 o 
   3  11  -7      182.76      201.53    157.10 o 
   5  11  -7      229.66      231.50    142.97 o 
   7  11  -7        0.08      -19.04    149.16 o 
   9  11  -7      437.84      481.24    152.41 o 
  11  11  -7      333.66      400.09    139.29 o 
   4  12  -7       61.66       81.75    181.70 o 
   6  12  -7      178.77      460.19    239.62 o 
   8  12  -7      155.32      279.17    135.35 o 
  10  12  -7       80.38      292.19    185.66 o 
   3  13  -7      303.28      318.96    163.45 o 
   5  13  -7      761.37      876.42    186.41 o 
   7  13  -7      227.64      377.67    225.33 o 
   9  13  -7       75.94       55.99    111.60 o 
   4  14  -7       35.15      111.08    139.64 o 
   6  14  -7       36.29      -88.86    174.55 o 
   8  14  -7       71.04       96.80    187.25 o 
   7  15  -7      103.18       25.39    207.88 o 
   0   0  -6      303.65      391.95    166.62 o 
   2   0  -6      803.14     1018.27    158.22 o 
   4   0  -6     3655.92     3917.96    414.17 o 
   6   0  -6      925.63     1142.54    236.44 o 
   8   0  -6     3781.56     3432.38    376.09 o 
  10   0  -6      628.76      669.66    180.90 o 
  12   0  -6      603.60      455.43    166.62 o 
  14   0  -6      446.84      417.34    177.73 o 
  -1   1  -6      830.27      679.18    204.71 o 
   1   1  -6      956.84     1052.26    117.33 o 
   3   1  -6     3066.99     3418.20    410.20 o 
   5   1  -6     2145.66     2282.54    236.04 o 
   7   1  -6     1562.27     1564.89    280.08 o 
   9   1  -6      748.28      552.85    129.00 o 
  11   1  -6      798.69      611.65    129.60 o 
  13   1  -6      440.79      441.17    152.34 o 
  -2   2  -6       77.09       77.49     97.34 o 
   0   2  -6      310.46      417.32    107.49 o 
   2   2  -6      212.41      214.65     83.38 o 
   4   2  -6     1880.45     1782.41    196.53 o 
   6   2  -6       72.48       41.07     64.45 o 
   8   2  -6      399.18      309.21    103.21 o 
  10   2  -6      246.58      326.20    115.58 o 
  12   2  -6       49.84       36.36     73.34 o 
  14   2  -6       60.07      134.06     81.54 o 
  -3   3  -6       13.36      325.31    674.42 o 
  -1   3  -6      302.16      502.69    215.02 o 
   1   3  -6      749.84      936.94    169.06 o 
   3   3  -6     1389.68     1203.78    162.86 o 
   5   3  -6      333.50      387.84    102.48 o 
   7   3  -6      127.52      119.19     76.20 o 
   9   3  -6      922.61      824.65    146.27 o 
  11   3  -6      231.26      189.75    112.06 o 
  13   3  -6      225.48      275.96     92.57 o 
  -2   4  -6      589.73      635.99    228.47 o 
   0   4  -6      770.82      704.38    209.84 o 
   2   4  -6      622.09      722.63    158.97 o 
   4   4  -6     2299.57     2717.78    225.70 o 
   6   4  -6      674.00      887.80    165.09 o 
   8   4  -6     1194.45     1138.33    168.24 o 
  10   4  -6      751.96      747.54    155.38 o 
  12   4  -6       31.67       17.80     78.33 o 
  14   4  -6      521.88      447.77    131.04 o 
  -1   5  -6      583.13      710.88    218.84 o 
   1   5  -6      477.57      569.20    143.09 o 
   3   5  -6      496.38      582.66    114.59 o 
   5   5  -6     1337.47     1614.71    189.56 o 
   7   5  -6     2412.78     2272.83    299.92 o 
   9   5  -6      484.05      508.07    142.29 o 
  11   5  -6     1116.07     1179.72    184.97 o 
  13   5  -6      289.76      246.17    114.53 o 
  -2   6  -6      648.10      432.30    498.27 o 
   0   6  -6     1384.55     1645.58    333.24 o 
   2   6  -6      828.45      993.34    182.89 o 
   4   6  -6      480.73      600.09     98.86 o 
   6   6  -6       94.89      217.66     93.28 o 
   8   6  -6     1270.03     1028.31    211.05 o 
  10   6  -6      765.22      805.19    163.92 o 
  12   6  -6      331.15      297.50    104.69 o 
  -1   7  -6       55.16      226.72    207.88 o 
   1   7  -6      334.66      410.61    159.20 o 
   3   7  -6      254.45      270.04    113.88 o 
   5   7  -6     1018.76     1355.69    207.88 o 
   7   7  -6      612.80      724.19    148.99 o 
   9   7  -6      451.19      480.26    134.15 o 
  11   7  -6      319.13      385.91    129.33 o 
  13   7  -6      135.09      122.54     79.30 o 
  -2   8  -6       96.61        6.70    117.53 o 
   0   8  -6      282.06      295.12    187.81 o 
   2   8  -6      103.61      155.89    108.20 o 
   4   8  -6      462.61      537.64    144.50 o 
   6   8  -6      378.06      328.71    184.08 o 
   8   8  -6       68.04       -4.27     74.21 o 
  10   8  -6      767.05      669.36    150.68 o 
  12   8  -6      181.95      172.23    106.56 o 
  -1   9  -6      125.14      248.53    173.02 o 
   1   9  -6      429.90      749.65    223.28 o 
   3   9  -6      571.46      499.23    217.40 o 
   5   9  -6      567.19      658.13    119.40 o 
   7   9  -6      435.17      520.84    172.97 o 
   9   9  -6      339.27      264.29    110.67 o 
  11   9  -6      105.15      157.89    104.35 o 
  13   9  -6      112.45      201.03    117.10 o 
   0  10  -6      125.36      125.73    146.78 o 
   2  10  -6      336.49      396.72    171.38 o 
   4  10  -6      579.26      808.64    219.78 o 
   6  10  -6     1011.17     1144.64    185.57 o 
   8  10  -6      164.92      306.75    119.06 o 
  10  10  -6      275.06      423.38    151.33 o 
  12  10  -6      720.48      795.24    173.23 o 
  -1  11  -6      436.96      488.44    193.42 o 
   1  11  -6      701.68      877.42    251.45 o 
   3  11  -6      420.71      349.65    162.65 o 
   5  11  -6      413.68      624.24    321.34 o 
   7  11  -6      291.56      427.51    139.73 o 
   9  11  -6      475.79      500.02    134.45 o 
  11  11  -6      386.45      323.86    172.17 o 
   0  12  -6       52.72      133.72    126.66 o 
   2  12  -6      118.29      122.19    136.47 o 
   4  12  -6       58.50       59.90    103.70 o 
   6  12  -6      295.47      471.30    257.07 o 
   8  12  -6      228.19      168.16    113.12 o 
  10  12  -6      313.81      396.72    121.12 o 
  12  12  -6      286.70      304.38    135.35 o 
   1  13  -6       23.01       47.58    154.56 o 
   3  13  -6       66.66       96.80    112.67 o 
   5  13  -6       45.64      104.88     89.43 o 
   7  13  -6        6.97       55.92    104.33 o 
   9  13  -6      140.48      189.29    126.36 o 
  11  13  -6       62.06       52.80    107.31 o 
   0  14  -6       32.34       58.76    165.72 o 
   2  14  -6       83.51      182.49    163.45 o 
   4  14  -6      213.69      207.65    131.71 o 
   6  14  -6     1036.93     1124.29    343.56 o 
   8  14  -6      417.64      657.04    159.04 o 
  10  14  -6      160.67      268.61    129.42 o 
   1  15  -6        9.04       90.45    163.45 o 
   3  15  -6      411.87      580.79    211.05 o 
   5  15  -6       87.82      124.42     98.61 o 
   7  15  -6       94.98      318.96    212.64 o 
   9  15  -6       33.17      230.58    153.13 o 
   2  16  -6       80.51      104.73    128.54 o 
   4  16  -6      302.53      250.72    138.06 o 
   6  16  -6      212.30      251.50    332.45 o 
   8  16  -6       27.57        4.76    169.79 o 
   3  17  -6      118.29       44.43    136.47 o 
   5  17  -6       21.70      -68.24     92.04 o 
   7  17  -6       90.64       92.04    166.62 o 
   6  18  -6        4.44       -1.59     79.34 o 
  -3   1  -5      342.47      383.09    131.17 o 
  -1   1  -5      819.86      864.04    138.24 o 
   1   1  -5      816.44      892.59     99.35 o 
   3   1  -5       32.18       11.76     58.65 o 
   5   1  -5     2114.82     2099.94    201.94 o 
   7   1  -5      979.73     1176.13    303.09 o 
   9   1  -5     3155.14     2901.35    255.48 o 
  11   1  -5      533.65      487.96    127.92 o 
  13   1  -5       56.20      102.99     79.64 o 
  -4   2  -5      748.68     1680.49    768.04 o 
  -2   2  -5      868.11      975.44    333.24 o 
   0   2  -5     1997.36     1975.12    136.39 o 
   2   2  -5     4835.45     5014.45    234.00 o 
   4   2  -5     1688.87     1651.03    170.01 o 
   6   2  -5     3309.09     2809.23    245.17 o 
   8   2  -5      886.79      718.95    154.72 o 
  10   2  -5      927.63      862.97    145.31 o 
  12   2  -5     1327.36     1172.54    184.08 o 
  14   2  -5      410.73      323.49    108.82 o 
  -5   3  -5     1211.06     1375.81    815.65 o 
  -3   3  -5      962.86     1011.49    221.64 o 
  -1   3  -5     2458.44     2823.98    241.42 o 
   1   3  -5     3620.19     3972.53    225.68 o 
   3   3  -5     3426.99     3568.25    194.34 o 
   5   3  -5     2830.27     2944.67    228.77 o 
   7   3  -5     2377.10     2208.91    196.52 o 
   9   3  -5     2336.06     2118.53    205.79 o 
  11   3  -5     1872.39     1506.31    229.30 o 
  13   3  -5      576.09      419.81    118.38 o 
  -4   4  -5      158.92      321.18    138.81 o 
  -2   4  -5      999.85     1152.24    241.29 o 
   0   4  -5     1158.67     1454.85    225.10 o 
   2   4  -5     1200.02     1231.48    126.36 o 
   4   4  -5       75.75       60.47     54.61 o 
   6   4  -5      151.86      118.55     73.55 o 
   8   4  -5     1294.43     1375.74    177.99 o 
  10   4  -5      667.44      723.88    145.97 o 
  12   4  -5      322.79      334.03    106.60 o 
  14   4  -5      188.69      143.14     84.71 o 
  -3   5  -5        2.52       55.72    103.30 o 
  -1   5  -5      152.38      202.25    168.21 o 
   1   5  -5      361.43      426.70    112.68 o 
   3   5  -5      421.46      452.13     82.26 o 
   5   5  -5      105.93      229.73     84.44 o 
   7   5  -5      325.58      457.23    109.90 o 
   9   5  -5      698.51      782.49    153.68 o 
  11   5  -5      141.17      272.14    117.43 o 
  13   5  -5       55.78        0.05     76.82 o 
  -4   6  -5      688.90      720.40    243.37 o 
  -2   6  -5       26.48       45.81    135.68 o 
   0   6  -5     1286.63     1434.17    255.48 o 
   2   6  -5      110.29       92.65     68.85 o 
   4   6  -5      145.47      140.81     66.46 o 
   6   6  -5     1699.34     1939.95    210.81 o 
   8   6  -5     1423.66     1430.06    181.42 o 
  10   6  -5     2411.23     2109.45    522.87 o 
  12   6  -5      140.14      189.58     96.48 o 
  14   6  -5      175.57      104.73    112.67 o 
  -3   7  -5      345.82      543.14    207.08 o 
  -1   7  -5      175.79      121.18    172.17 o 
   1   7  -5     1898.81     2203.14    224.79 o 
   3   7  -5     1875.73     2033.49    158.40 o 
   5   7  -5     3667.08     3300.09    243.31 o 
   7   7  -5      725.69      882.54    148.69 o 
   9   7  -5      243.30      252.98     94.51 o 
  11   7  -5      434.08      415.00    118.87 o 
  13   7  -5      240.95      199.83     89.09 o 
  -4   8  -5      337.00      428.74    171.57 o 
  -2   8  -5     1345.39     1573.81    295.03 o 
   0   8  -5     1640.42     1510.37    282.46 o 
   2   8  -5     1699.06     1808.90    208.94 o 
   4   8  -5     2096.86     2425.69    187.71 o 
   6   8  -5     1801.11     1977.04    199.45 o 
   8   8  -5     2416.40     2698.67    303.88 o 
  10   8  -5      360.93      521.11    125.02 o 
  12   8  -5      444.42      452.47    116.29 o 
  -3   9  -5      564.47      573.17    206.83 o 
  -1   9  -5      403.77      403.49    167.77 o 
   1   9  -5      863.11      985.91    217.42 o 
   3   9  -5       34.62       76.69     82.12 o 
   5   9  -5      427.23      473.70     99.48 o 
   7   9  -5      947.74     1265.95    189.45 o 
   9   9  -5     2661.43     2973.29    338.79 o 
  11   9  -5       83.17       80.29    102.15 o 
  13   9  -5      364.73      163.45    161.86 o 
  -4  10  -5      112.42      324.04    194.78 o 
  -2  10  -5       18.82       81.27    124.36 o 
   0  10  -5      217.51      146.64    116.69 o 
   2  10  -5       29.34      138.50    100.81 o 
   4  10  -5      384.36      422.35     93.29 o 
   6  10  -5      370.45      403.51    118.23 o 
   8  10  -5      359.77      313.88    104.97 o 
  10  10  -5      133.43      -30.69     77.77 o 
  12  10  -5       66.74       63.47    177.73 o 
  -3  11  -5       20.15       13.25    123.46 o 
  -1  11  -5      279.68      320.57    239.62 o 
   1  11  -5      171.55      210.14    128.57 o 
   3  11  -5      166.53      191.92    116.02 o 
   5  11  -5      516.50      442.33     87.02 o 
   7  11  -5      787.47      869.88    201.53 o 
   9  11  -5      132.41      221.36    109.18 o 
  11  11  -5      477.14      905.83    332.45 o 
  13  11  -5      100.17       -6.35    182.49 o 
  -2  12  -5      141.14      281.99    172.97 o 
   0  12  -5       71.61       19.72    111.36 o 
   2  12  -5     1502.65     1906.89    301.60 o 
   4  12  -5     1600.53     1708.15    208.07 o 
   6  12  -5      553.28      751.49    145.88 o 
   8  12  -5      536.89      810.63    208.67 o 
  10  12  -5      606.13      835.84    183.15 o 
  12  12  -5      357.84      304.68    238.03 o 
  -1  13  -5      349.71      309.42    146.76 o 
   1  13  -5      368.91      417.24    155.59 o 
   3  13  -5      419.64      431.09    174.55 o 
   5  13  -5      300.53      365.91     96.07 o 
   7  13  -5      997.25     1214.43    199.02 o 
   9  13  -5       76.65       47.97    107.65 o 
  11  13  -5      132.78      192.01    199.94 o 
  -2  14  -5      291.22      294.81    174.47 o 
   0  14  -5       76.93       83.48    124.15 o 
   2  14  -5      508.33      423.74    144.35 o 
   4  14  -5      499.69      337.49    128.79 o 
   6  14  -5      278.89      490.36    141.77 o 
   8  14  -5      949.47     1286.59    297.54 o 
  10  14  -5      726.19      582.38    215.81 o 
  -1  15  -5      101.82      103.87    123.33 o 
   1  15  -5      252.28      206.54    234.06 o 
   3  15  -5      191.75      132.87    111.05 o 
   5  15  -5       13.08       73.08    103.28 o 
   7  15  -5      111.64      730.22    178.03 o 
   9  15  -5      145.39      172.39    119.02 o 
  11  15  -5      118.88      109.49    188.84 o 
   0  16  -5       15.73      126.46    134.45 o 
   2  16  -5       57.09       27.14    110.40 o 
   4  16  -5      201.60      245.96    138.06 o 
   6  16  -5      183.44      252.69    107.89 o 
   8  16  -5       83.26      209.09    121.04 o 
  10  16  -5      111.80      238.03    211.05 o 
   1  17  -5      243.01      344.71    130.09 o 
   3  17  -5      282.99      416.88    143.04 o 
   5  17  -5       73.07       -3.17     87.28 o 
   7  17  -5      659.28     1026.22    230.90 o 
   9  17  -5      128.32      291.98    174.55 o 
   2  18  -5       51.63      189.95    133.30 o 
   4  18  -5       85.11      112.67    120.60 o 
   8  18  -5      363.75      629.98    247.55 o 
   3  19  -5      128.37      260.65    143.07 o 
   5  19  -5      115.69      188.84    119.01 o 
   4  20  -5       74.21       58.71    107.91 o 
  -4   0  -4     2255.86     2185.71    341.18 o 
  -2   0  -4     3796.91     3294.04    307.14 o 
   0   0  -4     5296.68     5792.77    278.86 o 
   2   0  -4    27997.08    30899.16   1286.33 o 
   4   0  -4    11234.93     9659.23    472.88 o 
   6   0  -4    10464.72     9762.37    517.32 o 
   8   0  -4     2583.12     2400.92    301.50 o 
  12   0  -4     1500.40     1482.13    272.94 o 
  14   0  -4      366.67      258.66    125.36 o 
  -5   1  -4     1053.13     1069.54    658.55 o 
  -3   1  -4      848.01      953.50    140.23 o 
  -1   1  -4     1261.98     1309.96    176.82 o 
   1   1  -4     1406.75     1495.65     98.69 o 
   3   1  -4     4194.71     4448.83    213.64 o 
   5   1  -4     1484.63     1541.96    157.45 o 
   7   1  -4     1226.90     1152.34    145.82 o 
   9   1  -4      615.05      609.11    112.21 o 
  11   1  -4      803.84      772.41    136.91 o 
  13   1  -4      369.05      411.79    116.13 o 
  -6   2  -4      137.92      -28.56    464.95 o 
  -4   2  -4      328.21      334.35    145.31 o 
  -2   2  -4      424.18      440.67    100.21 o 
   0   2  -4      424.22      417.82     63.49 o 
   2   2  -4     5285.24     5398.73    199.27 o 
   4   2  -4     2908.00     2907.06    171.27 o 
   6   2  -4     1782.82     1656.46    163.09 o 
   8   2  -4      707.54      845.75    134.59 o 
  10   2  -4      108.28      150.75     75.18 o 
  12   2  -4      142.57      102.12     81.89 o 
  14   2  -4      170.63      150.75    115.84 o 
  -5   3  -4      401.82      686.36    196.22 o 
  -3   3  -4     1139.15     1213.22    233.21 o 
  -1   3  -4      105.76      145.09     56.40 o 
   1   3  -4      916.08      997.06    107.06 o 
   3   3  -4     2976.68     3193.68    160.58 o 
   5   3  -4      839.73      898.96    101.37 o 
   7   3  -4     1175.58     1067.05    137.60 o 
   9   3  -4      456.86      401.08     96.82 o 
  11   3  -4       95.18      116.46     74.97 o 
  13   3  -4       48.29        9.31     68.06 o 
  -6   4  -4      138.51      206.20    200.74 o 
  -4   4  -4     1001.63     1026.02    204.22 o 
  -2   4  -4      723.54      603.84    153.93 o 
   0   4  -4     1767.83     1798.69    115.79 o 
   2   4  -4      804.08      673.77     81.94 o 
   4   4  -4     1651.63     1572.10    140.51 o 
   6   4  -4     2685.08     2744.57    210.79 o 
   8   4  -4      435.13      423.79     95.81 o 
  10   4  -4     1707.30     1515.82    186.46 o 
  12   4  -4      134.68      154.55    105.53 o 
  14   4  -4      159.64      317.37    152.34 o 
  -5   5  -4     1589.49     1688.32    345.94 o 
  -3   5  -4     2429.13     2157.47    299.32 o 
  -1   5  -4     2584.61     2690.01    201.00 o 
   1   5  -4     4741.42     5277.43    226.77 o 
   3   5  -4     6016.83     6028.26    220.25 o 
   5   5  -4     2819.80     2830.51    179.96 o 
   7   5  -4     5082.20     5142.06    295.08 o 
   9   5  -4     2425.30     2166.79    206.20 o 
  11   5  -4     2106.41     2265.52    230.49 o 
  13   5  -4      960.49      733.13    233.27 o 
  -6   6  -4      205.26      215.76    156.31 o 
  -4   6  -4     1022.40     1071.06    222.85 o 
  -2   6  -4     2341.92     2417.80    309.98 o 
   0   6  -4     1432.08     1628.28    261.83 o 
   2   6  -4     2103.45     1985.72    133.76 o 
   4   6  -4     4249.90     4179.09    233.60 o 
   6   6  -4     1859.48     1676.33    168.99 o 
   8   6  -4     2770.41     3069.12    460.98 o 
  10   6  -4     1799.18     2073.70    250.56 o 
  12   6  -4      472.39      467.35    127.96 o 
  14   6  -4      266.42       53.95    160.27 o 
  -5   7  -4      207.73      373.13    195.22 o 
  -3   7  -4      186.89      114.71    104.17 o 
  -1   7  -4      831.72      708.32    190.42 o 
   1   7  -4      255.92      364.37     68.86 o 
   3   7  -4       81.02       72.00     43.03 o 
   5   7  -4     2191.08     2252.03    176.68 o 
   7   7  -4       26.92       61.04     72.72 o 
   9   7  -4     1110.04     1041.76    252.31 o 
  11   7  -4       35.60       -2.79     82.33 o 
  13   7  -4      201.97       60.30    138.06 o 
  -6   8  -4      140.53      -30.33    137.37 o 
  -4   8  -4      357.51      362.83    181.36 o 
  -2   8  -4      179.80      170.11     99.53 o 
   0   8  -4     1143.62     1171.94    222.00 o 
   2   8  -4      110.31      155.26     57.95 o 
   4   8  -4      226.57      298.16     67.51 o 
   6   8  -4      169.34      123.52     75.10 o 
   8   8  -4       84.68      139.60     81.78 o 
  10   8  -4      738.01      594.57    133.25 o 
  12   8  -4       22.20      -33.32    106.32 o 
  -5   9  -4      478.17      482.90    176.19 o 
  -3   9  -4      815.71      779.05    192.08 o 
  -1   9  -4      459.35      563.45    173.35 o 
   1   9  -4     1981.24     2133.73    269.39 o 
   3   9  -4     1181.21     1351.73    148.65 o 
   5   9  -4     1145.23     1415.44    164.00 o 
   7   9  -4      245.74      313.00    100.98 o 
   9   9  -4      868.39      973.11    163.26 o 
  11   9  -4     1147.25      845.80    265.01 o 
  13   9  -4      193.40       12.69    145.99 o 
  -4  10  -4     1038.41     1323.32    299.12 o 
  -2  10  -4      537.34      579.72    157.38 o 
   0  10  -4      678.26      660.48    179.25 o 
   2  10  -4     1518.05     1578.51    199.46 o 
   4  10  -4     2245.46     2319.48    157.62 o 
   6  10  -4     1081.53     1075.05    131.55 o 
   8  10  -4     1518.09     1582.98    208.14 o 
  10  10  -4      615.25      634.39    135.79 o 
  12  10  -4      647.03      537.95    230.09 o 
  -5  11  -4      412.07      280.71    158.99 o 
  -3  11  -4      352.53      259.30    143.61 o 
  -1  11  -4     1868.39     1678.32    339.59 o 
   1  11  -4       28.16      -45.78     87.32 o 
   3  11  -4     2944.81     2996.43    181.89 o 
   5  11  -4     1365.94     1518.23    131.43 o 
   7  11  -4      701.12      839.01    140.05 o 
   9  11  -4     2292.37     2458.14    251.52 o 
  11  11  -4      256.71      115.84    153.93 o 
  13  11  -4      441.93      426.87    212.64 o 
  -4  12  -4      336.57      266.15    165.07 o 
  -2  12  -4      407.71      418.86    143.85 o 
   0  12  -4      623.64      893.03    195.33 o 
   2  12  -4      375.05      537.06    135.70 o 
   4  12  -4      234.00      229.99     75.25 o 
   6  12  -4      148.46      183.98     84.00 o 
   8  12  -4       45.74       -6.04     73.79 o 
  10  12  -4      162.69      271.35    222.16 o 
  12  12  -4       41.12       69.82    139.64 o 
  -3  13  -4       48.08       39.64    115.05 o 
  -1  13  -4      140.79      238.47    153.02 o 
   1  13  -4       65.10       71.94     93.62 o 
   3  13  -4       99.86      115.22     76.79 o 
   5  13  -4      148.18      140.90     63.36 o 
   7  13  -4      233.07      343.50    110.26 o 
   9  13  -4      720.28      777.56    250.72 o 
  11  13  -4      323.98      280.87    206.29 o 
  -4  14  -4       91.98       87.87    138.59 o 
  -2  14  -4      144.08      122.11    115.68 o 
   0  14  -4      640.38      728.37    220.57 o 
   2  14  -4      765.23      812.39    175.35 o 
   4  14  -4       26.85       -1.02     73.98 o 
   6  14  -4      101.80      235.86    126.66 o 
   8  14  -4      131.19      220.66    100.31 o 
  10  14  -4      355.41      483.99    201.53 o 
  12  14  -4      397.78      474.47    307.85 o 
  -3  15  -4       44.07      203.04    125.86 o 
  -1  15  -4      341.63      459.00    182.73 o 
   1  15  -4      218.33      147.97    108.34 o 
   3  15  -4     2201.45     2159.59    261.21 o 
   5  15  -4     1170.64     1309.74    140.98 o 
   7  15  -4      286.94      509.79    145.04 o 
   9  15  -4      435.55      545.88    201.53 o 
  11  15  -4      109.96      111.08    190.42 o 
  -2  16  -4       72.68      162.00    141.14 o 
   0  16  -4       81.26      -64.84     89.27 o 
   2  16  -4      432.79      592.69    149.95 o 
   4  16  -4      127.14      105.46     88.16 o 
   6  16  -4      401.58      687.78    159.34 o 
   8  16  -4      408.02      534.77    209.47 o 
  10  16  -4      133.56       58.71    172.97 o 
  -3  17  -4       31.63      -19.15    104.67 o 
  -1  17  -4      145.43       -2.32     80.79 o 
   1  17  -4      370.68      321.13    127.36 o 
   3  17  -4      198.13      258.51    130.82 o 
   5  17  -4       82.90        1.77     80.03 o 
   7  17  -4       42.43      212.60     97.86 o 
   9  17  -4      141.36      199.94    160.27 o 
  -2  18  -4       46.19       28.99    120.10 o 
   0  18  -4       41.51      106.24    240.41 o 
   2  18  -4      162.10      187.42    124.84 o 
   4  18  -4       99.48      271.04    437.97 o 
   6  18  -4        8.98      -20.63    147.58 o 
   8  18  -4      118.85      196.77    152.34 o 
  -1  19  -4       40.12      123.71    116.83 o 
   1  19  -4      231.11      344.08    158.69 o 
   3  19  -4       12.28       88.20     98.69 o 
   5  19  -4        0.37      307.85    311.02 o 
   7  19  -4       59.04      214.23    172.97 o 
   9  19  -4       37.44      -52.37    179.32 o 
   0  20  -4       30.91       51.48    142.82 o 
   2  20  -4       55.33      183.44    112.74 o 
   4  20  -4      371.17      639.51    406.24 o 
   8  20  -4      263.27      338.00    209.47 o 
   1  21  -4       61.72      144.66    105.97 o 
   3  21  -4       60.35      449.08    474.47 o 
   5  21  -4       15.85     -120.60    238.03 o 
  -7   1  -3     1177.20     1707.46    629.98 o 
  -5   1  -3      234.86      285.87     71.99 o 
  -3   1  -3     2175.40     2152.15    165.95 o 
  -1   1  -3      698.98      724.43    108.62 o 
   1   1  -3     2623.55     2314.98    142.00 o 
   3   1  -3     3998.44     3890.75    165.25 o 
   5   1  -3     4292.04     3884.00    427.66 o 
   7   1  -3     2592.63     2385.57    140.52 o 
   9   1  -3     1420.49     1360.86    153.01 o 
  11   1  -3      245.69      375.05    103.90 o 
  13   1  -3      121.53      107.91    147.58 o 
  -8   2  -3      864.37      820.41    530.01 o 
  -6   2  -3     1186.35     1213.52    231.22 o 
  -4   2  -3     3141.99     2890.81    207.53 o 
  -2   2  -3     4735.73     4590.79    229.55 o 
   0   2  -3     6111.32     6003.89    170.27 o 
   2   2  -3     8673.86     8634.90    222.40 o 
   4   2  -3     2274.11     1971.54    168.47 o 
   6   2  -3     7839.87     7521.79    408.42 o 
   8   2  -3     5253.18     5244.37    612.70 o 
  10   2  -3     2030.83     2241.67    231.36 o 
  12   2  -3     1754.61     1715.17    209.27 o 
  -7   3  -3     1102.87      996.65    342.76 o 
  -5   3  -3     1189.68     1387.77    302.30 o 
  -3   3  -3     4842.79     5284.30    281.61 o 
  -1   3  -3     7286.17     7182.37    207.70 o 
   1   3  -3     7182.48     7791.98    224.03 o 
   3   3  -3     6274.71     6938.67    205.97 o 
   5   3  -3     2213.75     2202.04    260.07 o 
   7   3  -3     2156.22     2035.18    173.73 o 
   9   3  -3     2364.97     2045.89    193.50 o 
  11   3  -3     3192.87     2928.90    258.44 o 
  13   3  -3      991.19     1250.45    349.11 o 
  -8   4  -3      431.58      353.87    463.36 o 
  -6   4  -3     1975.43     1669.54    624.43 o 
  -4   4  -3      749.01      726.00    169.85 o 
  -2   4  -3     1193.98     1256.03    196.93 o 
   0   4  -3     3484.80     3552.25    132.35 o 
   2   4  -3     2728.96     2734.37    134.90 o 
   4   4  -3     3710.32     3931.86    224.51 o 
   6   4  -3     6692.50     6675.43    242.95 o 
   8   4  -3     1510.44     1494.02    140.66 o 
  10   4  -3      644.32      795.11    151.34 o 
  12   4  -3      165.09       23.80    117.43 o 
  -7   5  -3       64.64       26.42    173.76 o 
  -5   5  -3       67.60       82.48    116.77 o 
  -3   5  -3      203.13      267.05    171.38 o 
  -1   5  -3      828.07      969.08    109.02 o 
   1   5  -3       69.39       60.46     39.18 o 
   3   5  -3     1529.42     1805.20    157.12 o 
   5   5  -3     2348.54     2558.42    151.58 o 
   7   5  -3     1022.20      966.58    110.83 o 
   9   5  -3     2121.85     1999.57    199.94 o 
  11   5  -3      427.75      353.80    108.12 o 
  13   5  -3       58.53        6.35    114.25 o 
  -8   6  -3      333.72      395.80    179.25 o 
  -6   6  -3       81.46      108.28    119.20 o 
  -4   6  -3     1083.80      925.66    200.62 o 
  -2   6  -3     1397.66     1576.58    278.49 o 
   0   6  -3      145.68      112.17     53.44 o 
   2   6  -3     2056.62     1892.21    111.45 o 
   4   6  -3     1498.28     1631.78    129.87 o 
   6   6  -3     1838.30     1766.13    135.58 o 
   8   6  -3      608.29      705.17    199.12 o 
  10   6  -3      169.66      164.70     86.89 o 
  12   6  -3      195.61      180.90    169.79 o 
  -7   7  -3      711.38      693.28    177.28 o 
  -5   7  -3     1597.26     1610.09    311.02 o 
  -3   7  -3     1893.52     1764.45    256.17 o 
  -1   7  -3     4056.84     3878.78    334.34 o 
   1   7  -3     4289.48     4503.43    199.70 o 
   3   7  -3     2616.47     2680.26    137.11 o 
   5   7  -3     5605.23     6087.69    262.40 o 
   7   7  -3     4450.10     4056.31    213.97 o 
   9   7  -3      507.65      472.45    116.80 o 
  11   7  -3      833.75     1002.90    301.50 o 
  13   7  -3       93.80      190.42    152.34 o 
  -6   8  -3      457.84      428.83    158.17 o 
  -4   8  -3      921.55      945.09    226.92 o 
  -2   8  -3     1237.47     1412.62    228.38 o 
   0   8  -3     5439.13     6018.42    217.12 o 
   2   8  -3     1555.59     1580.08    109.43 o 
   4   8  -3     9417.52    10314.85    397.62 o 
   6   8  -3      906.61      945.93    118.56 o 
   8   8  -3     3256.16     3318.07    221.86 o 
  10   8  -3      893.60      731.54    230.09 o 
  12   8  -3     1130.60     1117.15    298.33 o 
  -7   9  -3      487.44      509.30    205.50 o 
  -5   9  -3      805.63      669.72    195.04 o 
  -3   9  -3     1500.83     1712.04    471.30 o 
  -1   9  -3     3406.16     3445.05    303.16 o 
   1   9  -3     1783.07     1831.14    213.55 o 
   3   9  -3      892.90      780.74     85.87 o 
   5   9  -3     2112.78     2005.07    149.48 o 
   7   9  -3     1073.23     1044.16    206.09 o 
   9   9  -3      274.02      346.20    112.75 o 
  11   9  -3      416.83      390.37    201.53 o 
  13   9  -3      214.26      138.06    158.69 o 
  -6  10  -3      166.21       40.78    128.54 o 
  -4  10  -3      227.16      232.50    138.29 o 
  -2  10  -3       71.99       40.95     87.51 o 
   0  10  -3      273.79      231.60    100.27 o 
   2  10  -3      472.90      468.44    100.32 o 
   4  10  -3     1824.59     1904.99    129.54 o 
   6  10  -3     1207.44     1314.83    167.35 o 
   8  10  -3      257.90      229.84     89.48 o 
  10  10  -3      697.84      894.99    282.46 o 
  12  10  -3      148.29      104.73    147.58 o 
  -7  11  -3       99.55      197.83    172.01 o 
  -5  11  -3      146.04      183.71    162.15 o 
  -3  11  -3      578.57      664.92    184.84 o 
  -1  11  -3       94.51       69.91     92.93 o 
   1  11  -3     1533.11     1810.11    225.59 o 
   3  11  -3      269.62      330.94     66.24 o 
   5  11  -3     1122.92     1394.27    174.78 o 
   7  11  -3     1521.27     1468.88    150.56 o 
   9  11  -3     1054.68      934.66    268.18 o 
  11  11  -3      511.14      428.45    230.09 o 
  -6  12  -3      579.23      557.67    206.10 o 
  -4  12  -3      503.02      596.89    185.21 o 
  -2  12  -3      706.86      738.25    194.12 o 
   0  12  -3     1761.47     1746.60    217.09 o 
   2  12  -3      121.31      130.09     68.72 o 
   4  12  -3      622.74      727.47     92.53 o 
   6  12  -3      441.11      433.37     96.41 o 
   8  12  -3       99.84       64.86     92.46 o 
  10  12  -3      826.05      850.56    280.87 o 
  12  12  -3      177.57      261.83    196.77 o 
  -5  13  -3      679.93      769.96    210.34 o 
  -3  13  -3       12.01       60.84    112.29 o 
  -1  13  -3      347.19      273.94    117.00 o 
   1  13  -3     1074.13     1093.73    182.50 o 
   3  13  -3     3876.22     4460.01    264.34 o 
   5  13  -3     1239.39     1387.43    124.27 o 
   7  13  -3     1186.33     1218.15    159.20 o 
   9  13  -3      947.64      750.59    233.27 o 
  11  13  -3      353.93      433.21    220.57 o 
  -6  14  -3      253.69      475.62    226.24 o 
  -4  14  -3      286.74      252.05    137.26 o 
  -2  14  -3      441.95      331.65    129.47 o 
   0  14  -3      889.11      642.24    152.10 o 
   2  14  -3       41.20       12.38     69.71 o 
   4  14  -3      493.61      397.55     76.83 o 
   6  14  -3      457.35      376.17    141.78 o 
   8  14  -3      160.57       98.72    108.17 o 
  10  14  -3      533.78      460.19    211.05 o 
  -5  15  -3       85.36      230.66    153.56 o 
  -3  15  -3      478.73      430.55    156.06 o 
  -1  15  -3       80.30      129.85    122.72 o 
   1  15  -3      764.25      779.91    162.00 o 
   3  15  -3      108.62       95.58     81.76 o 
   5  15  -3      143.41      138.57     59.27 o 
   7  15  -3      258.84      235.09    125.73 o 
   9  15  -3      179.57      168.21    153.93 o 
  11  15  -3       33.85       87.28    209.47 o 
  -4  16  -3      358.95      459.22    173.76 o 
  -2  16  -3      473.21      477.01    163.13 o 
   0  16  -3      569.43      548.72    159.48 o 
   2  16  -3      602.49      775.02    156.73 o 
   4  16  -3      116.63      194.45     74.16 o 
   6  16  -3      803.87     1051.79    168.24 o 
   8  16  -3      420.08      372.86    148.89 o 
  10  16  -3      457.47      469.71    220.57 o 
  -3  17  -3       62.17       38.10    104.77 o 
  -1  17  -3      182.95      216.41    111.08 o 
   1  17  -3      538.58      558.98    153.78 o 
   3  17  -3        7.94       -1.89     87.78 o 
   5  17  -3      283.03      101.86    118.22 o 
   7  17  -3       50.84      -24.23     84.28 o 
   9  17  -3      102.55      141.23    158.69 o 
  -4  18  -3       15.42       31.54    131.66 o 
  -2  18  -3      211.02      253.72    139.85 o 
   0  18  -3      332.42      540.86    169.48 o 
   2  18  -3      103.18      113.20     99.18 o 
   4  18  -3      771.36      506.21    290.40 o 
   6  18  -3      149.94      339.71    149.70 o 
   8  18  -3      108.07       47.61    131.71 o 
  -3  19  -3      115.85      114.51    113.27 o 
  -1  19  -3       10.12      113.88    104.88 o 
   1  19  -3       19.93       41.08     88.86 o 
   3  19  -3      127.86       85.69    307.85 o 
   5  19  -3      667.91      660.20    182.33 o 
   7  19  -3      470.83      469.46    169.58 o 
   9  19  -3       89.32      353.87    268.18 o 
  -2  20  -3      266.83      217.24    108.82 o 
   0  20  -3       71.65        7.76    145.99 o 
   2  20  -3      146.55      158.69    487.17 o 
   4  20  -3       13.29      153.93    345.94 o 
   6  20  -3       52.62       32.31    102.43 o 
   8  20  -3       11.95       28.56    160.27 o 
  -1  21  -3       73.61       48.63    164.24 o 
   1  21  -3       66.24       70.56     81.47 o 
   3  21  -3      131.10      142.82    268.18 o 
   5  21  -3      108.52      228.51    306.26 o 
   7  21  -3       23.38       52.05    155.44 o 
   0  22  -3      153.23      117.93    119.84 o 
   2  22  -3      106.29      184.08    328.48 o 
   4  22  -3       84.53      184.08    350.70 o 
   6  22  -3       26.41      -50.78    277.70 o 
   3  23  -3       63.42      128.54    352.28 o 
  -8   0  -2     1885.11     1640.82    552.23 o 
  -6   0  -2     3637.34     3203.24    929.11 o 
  -4   0  -2     3546.69     3980.97    321.55 o 
  -2   0  -2     4055.41     4056.96    287.22 o 
   0   0  -2     8652.98     8509.06    216.33 o 
   2   0  -2    16712.35    14569.53    291.05 o 
   4   0  -2    19088.57    19262.91    603.01 o 
   6   0  -2     3007.72     4103.62    350.70 o 
   8   0  -2     2488.28     2492.96    266.59 o 
  10   0  -2     2377.03     1948.67    293.57 o 
  -9   1  -2      261.70       98.39    158.69 o 
  -7   1  -2     1549.94     1602.70    258.72 o 
  -5   1  -2     2471.60     2242.45    180.38 o 
  -3   1  -2     8284.10     8079.11    272.87 o 
  -1   1  -2     9954.01    10600.05    508.17 o 
   1   1  -2    64010.19    68476.81    461.18 o 
   3   1  -2    24947.10    29358.62    507.85 o 
   5   1  -2     5167.07     5104.16    184.94 o 
   7   1  -2     6487.08     5966.99    236.30 o 
   9   1  -2     3183.31     3342.69    221.43 o 
  11   1  -2      325.20      419.85    115.05 o 
  -8   2  -2      311.74      476.51    148.67 o 
  -6   2  -2      652.32      538.96    107.91 o 
  -4   2  -2      187.96      157.68     53.61 o 
  -2   2  -2      973.14      996.56     88.19 o 
   0   2  -2     1752.36     1846.46     76.42 o 
   2   2  -2     4242.49     4923.64    142.43 o 
   4   2  -2      142.64      107.65     38.38 o 
   6   2  -2      177.19      133.80     51.39 o 
   8   2  -2      285.00      366.03     80.56 o 
  10   2  -2      549.36      532.53    111.47 o 
  12   2  -2      122.57       68.24    160.27 o 
  -9   3  -2       41.74      226.92    403.06 o 
  -7   3  -2      100.50      203.12    132.18 o 
  -5   3  -2       69.13       27.55     53.60 o 
  -3   3  -2     1599.72     1621.97    130.58 o 
  -1   3  -2     1368.03     1279.41     71.88 o 
   1   3  -2     5008.19     5283.88    343.23 o 
   3   3  -2     1572.89     1608.27     96.82 o 
   5   3  -2     1879.89     1945.94    152.87 o 
   7   3  -2     1232.56     1080.75    108.82 o 
   9   3  -2      270.49      234.99     79.23 o 
  11   3  -2      193.62      271.35    150.75 o 
  -8   4  -2      370.14      456.03    170.60 o 
  -6   4  -2     3634.46     3252.48    362.41 o 
  -4   4  -2     3074.10     3008.48    186.23 o 
  -2   4  -2     4789.71     4775.44    355.46 o 
   0   4  -2     3006.06     2820.43    134.45 o 
   2   4  -2     5890.51     5830.23    272.33 o 
   4   4  -2     8637.32     8015.32    224.25 o 
   6   4  -2     7124.13     7759.82    277.42 o 
   8   4  -2     3754.47     3720.49    249.27 o 
  10   4  -2      602.77      613.66    110.98 o 
  12   4  -2      433.13      364.98    199.94 o 
  -9   5  -2     1079.67     1552.46    305.47 o 
  -7   5  -2     1287.31     1178.78    252.12 o 
  -5   5  -2     3757.07     3169.54    484.79 o 
  -3   5  -2     2646.88     2588.55    156.52 o 
  -1   5  -2     3232.62     2802.63    182.47 o 
   1   5  -2     5628.32     6443.14    178.98 o 
   3   5  -2    11408.88    11754.00    267.07 o 
   5   5  -2     5579.72     6247.08    380.67 o 
   7   5  -2     2485.38     2487.05    168.00 o 
   9   5  -2     2751.97     2868.89    254.30 o 
  11   5  -2      459.97      428.45    203.12 o 
  13   5  -2      518.11      260.25    177.73 o 
  -8   6  -2      548.25      682.05    199.91 o 
  -6   6  -2     2161.89     2276.98    334.78 o 
  -4   6  -2     2394.79     2241.42    276.91 o 
  -2   6  -2     8975.12     9976.45    714.73 o 
   0   6  -2     7319.80     7820.05    598.44 o 
   2   6  -2     7879.85     7350.92    185.59 o 
   4   6  -2     1828.37     1738.80    120.96 o 
   6   6  -2     2326.47     2154.77    251.68 o 
   8   6  -2     3351.03     3481.13    214.02 o 
  10   6  -2     1132.11     1177.77    213.73 o 
  12   6  -2     1470.81     1182.21    284.05 o 
  -9   7  -2      100.74      316.15    165.04 o 
  -7   7  -2       41.22      -60.64    112.81 o 
  -5   7  -2      587.34      585.52    166.43 o 
  -3   7  -2     1882.40     1802.27    222.51 o 
  -1   7  -2      321.51      303.75     54.83 o 
   1   7  -2     6038.76     6424.46    273.48 o 
   3   7  -2      178.66      235.59     45.04 o 
   5   7  -2     3985.76     4534.84    212.79 o 
   7   7  -2      768.04     1084.25    194.97 o 
   9   7  -2      306.77      337.50    195.18 o 
  11   7  -2      309.54      214.23    198.36 o 
  13   7  -2      210.01      -79.34    131.71 o 
  -8   8  -2      135.72      114.39    128.54 o 
  -6   8  -2      323.12      209.64    133.66 o 
  -4   8  -2       62.78       28.09     81.44 o 
  -2   8  -2     3154.58     3355.69    297.41 o 
   0   8  -2     2408.21     2550.48    168.41 o 
   2   8  -2     3289.26     3361.49    178.20 o 
   4   8  -2      498.94      441.12     68.35 o 
   6   8  -2      435.20      410.27     86.84 o 
   8   8  -2     2348.63     2409.45    203.61 o 
  10   8  -2      745.64      511.23    149.79 o 
  12   8  -2      417.05      542.71    225.33 o 
  -9   9  -2      292.42      500.28    224.54 o 
  -7   9  -2      762.97     1175.07    268.62 o 
  -5   9  -2     1249.29     1265.42    237.82 o 
  -3   9  -2     2242.06     2190.78    259.39 o 
  -1   9  -2      567.90      746.41    138.17 o 
   1   9  -2      506.93      663.28    144.74 o 
   3   9  -2      155.45      155.72     47.95 o 
   5   9  -2     1932.15     1839.52    141.41 o 
   7   9  -2     1439.45     1414.89    140.97 o 
   9   9  -2      491.79      477.85    150.93 o 
  11   9  -2      415.69      326.89    196.77 o 
  -8  10  -2      402.22      454.37    238.82 o 
  -6  10  -2     1881.74     2180.32    341.50 o 
  -4  10  -2     1413.70     1187.49    221.51 o 
  -2  10  -2     1039.93      921.03    174.55 o 
   0  10  -2     2384.42     2840.70    199.31 o 
   2  10  -2     5230.66     5466.08    260.23 o 
   4  10  -2     4793.04     4803.31    179.11 o 
   6  10  -2     1687.35     1569.97    138.26 o 
   8  10  -2     2439.70     2514.91    312.36 o 
  10  10  -2      516.55      381.31    158.22 o 
  12  10  -2      240.88      190.42    187.25 o 
  -7  11  -2      376.33      412.97    184.33 o 
  -5  11  -2     2010.45     2385.94    332.04 o 
  -3  11  -2      739.08      873.38    189.19 o 
  -1  11  -2     2907.92     3028.23    268.68 o 
   1  11  -2     1550.46     1850.87    165.83 o 
   3  11  -2      249.30      311.95     68.94 o 
   5  11  -2      808.49      801.76    115.29 o 
   7  11  -2     1435.15     1126.61    198.23 o 
   9  11  -2      782.40      952.03    215.02 o 
  11  11  -2      919.83      944.18    288.81 o 
  -8  12  -2       55.15      167.05    164.25 o 
  -6  12  -2      190.43      265.41    155.79 o 
  -4  12  -2     1493.52     1307.09    236.25 o 
  -2  12  -2     1607.23     1523.56    279.29 o 
   0  12  -2      921.16      727.83    130.00 o 
   2  12  -2     1830.10     1745.34    142.36 o 
   4  12  -2      460.99      482.70     73.24 o 
   6  12  -2     1747.53     1751.04    313.23 o 
   8  12  -2      700.91      444.10    147.78 o 
  10  12  -2      408.38      484.37    193.04 o 
  12  12  -2      181.22       74.58    150.75 o 
  -7  13  -2       32.97       51.91    156.31 o 
  -5  13  -2      127.45      135.73    139.64 o 
  -3  13  -2      379.14      551.98    226.13 o 
  -1  13  -2      226.42      446.23    122.64 o 
   1  13  -2      378.00      476.25     99.16 o 
   3  13  -2       95.06      178.93     65.26 o 
   5  13  -2      100.16      112.78     66.25 o 
   7  13  -2      629.95      620.92    149.16 o 
   9  13  -2      309.17      308.97    160.35 o 
  11  13  -2      234.51      141.23    150.75 o 
  -6  14  -2       16.50      173.56    145.90 o 
  -4  14  -2     1138.20     1484.04    266.95 o 
  -2  14  -2      630.13      589.17    148.57 o 
   0  14  -2     1460.63     1371.99    209.47 o 
   2  14  -2     1781.61     1868.61    156.58 o 
   4  14  -2      299.05      355.90    125.40 o 
   6  14  -2     1094.42     1169.17    233.27 o 
   8  14  -2      429.43      555.22    163.07 o 
  10  14  -2      514.72      574.34    201.32 o 
  -7  15  -2      253.35      289.83    281.67 o 
  -5  15  -2      270.68      398.11    156.67 o 
  -3  15  -2      396.96      603.13    176.24 o 
  -1  15  -2      195.23      147.28     90.06 o 
   1  15  -2     1023.37     1092.93    167.67 o 
   3  15  -2      120.08      175.86     68.84 o 
   5  15  -2      654.85      842.67    188.73 o 
   7  15  -2      402.83      444.41    147.84 o 
   9  15  -2      398.30      405.25    169.53 o 
  11  15  -2      264.84      204.71    188.84 o 
  -6  16  -2      133.36      298.33    347.52 o 
  -4  16  -2      256.20      265.53    208.67 o 
  -2  16  -2      237.86      423.63    124.25 o 
   0  16  -2      574.41      490.21    199.94 o 
   2  16  -2     1157.63     1232.17    168.12 o 
   4  16  -2      580.23      643.71    165.45 o 
   6  16  -2      176.52      230.16    134.27 o 
   8  16  -2      491.79      360.98    136.25 o 
  10  16  -2       76.51       17.46    169.79 o 
  -5  17  -2      285.00      324.52    154.14 o 
  -3  17  -2      528.56      515.65    143.97 o 
  -1  17  -2      206.91      277.67    130.03 o 
   1  17  -2      527.97      365.86    111.74 o 
   3  17  -2      180.16      464.51    364.18 o 
   5  17  -2      615.63      708.77    291.19 o 
   7  17  -2       74.68      130.07    102.97 o 
   9  17  -2      251.38      361.29    287.22 o 
  -4  18  -2      215.36      234.48    129.68 o 
  -2  18  -2       75.76       89.89     94.17 o 
   0  18  -2      376.87      256.82    113.88 o 
   2  18  -2      443.91      238.03    231.68 o 
   4  18  -2       67.12       72.03    119.44 o 
   6  18  -2      221.05      453.97    176.41 o 
   8  18  -2       98.60      192.53    127.31 o 
  -5  19  -2      213.45      258.73    144.52 o 
  -3  19  -2      256.69      285.08    127.10 o 
  -1  19  -2      255.17      164.15     93.74 o 
   1  19  -2      284.96      330.69    117.17 o 
   3  19  -2      207.57      176.14    280.87 o 
   5  19  -2      443.68      497.57    178.06 o 
   7  19  -2      367.42      276.87    145.86 o 
  -4  20  -2       12.01       51.93    109.35 o 
  -2  20  -2       11.64       28.34     95.87 o 
   0  20  -2      261.13      245.84    149.16 o 
   2  20  -2      235.47        7.93    225.33 o 
   4  20  -2      136.62      176.36    123.84 o 
   6  20  -2       45.29      118.71    138.84 o 
   8  20  -2       49.78       80.35    172.19 o 
  -3  21  -2       31.75      119.78    113.46 o 
  -1  21  -2       42.44       -1.15     82.11 o 
   1  21  -2       51.51      -41.26    242.79 o 
   3  21  -2       42.47      -42.85    320.55 o 
   5  21  -2       87.41       66.33    132.39 o 
   7  21  -2       67.84      126.63    144.40 o 
  -2  22  -2       57.25       20.77     95.16 o 
   0  22  -2       18.74      -65.06    395.13 o 
   2  22  -2       19.72       -6.35    385.61 o 
   4  22  -2      120.95       44.43    261.83 o 
   6  22  -2      130.45      135.02    152.22 o 
  -1  23  -2       16.88      134.88    414.17 o 
   1  23  -2        4.82      226.92    318.96 o 
   3  23  -2       70.25       34.91    382.43 o 
  -9   1  -1       11.82       48.51    100.80 o 
  -7   1  -1     1148.49     1063.93    134.61 o 
  -5   1  -1      948.88      894.84    106.80 o 
  -3   1  -1     2270.43     2049.47    122.33 o 
  -1   1  -1    11380.36    12108.02    430.37 o 
   1   1  -1      413.09      416.66     47.87 o 
   3   1  -1     5414.25     5660.71    295.94 o 
   5   1  -1     8721.78     8136.41    384.02 o 
   7   1  -1     3676.42     3686.33    245.17 o 
   9   1  -1      391.92      319.43    125.41 o 
  11   1  -1      215.98      628.40    347.52 o 
 -10   2  -1     1726.86     1931.21    571.27 o 
  -8   2  -1     2699.29     2928.11    354.51 o 
  -6   2  -1     3075.01     3013.68    215.63 o 
  -4   2  -1     9690.29     9146.74    497.48 o 
  -2   2  -1     6787.12     7295.56    211.13 o 
   0   2  -1    12460.72    13325.39    730.48 o 
   2   2  -1    11410.38    13269.54    308.62 o 
   4   2  -1    13547.75    13835.51    292.41 o 
   6   2  -1      991.66      953.28     99.17 o 
   8   2  -1     4368.52     4546.36    236.82 o 
  10   2  -1     2407.86     2652.02    331.65 o 
  12   2  -1      558.68      526.84    363.39 o 
  -9   3  -1     2231.11     2461.78    416.55 o 
  -7   3  -1     4203.39     4175.36    377.99 o 
  -5   3  -1     6472.06     6351.32    284.52 o 
  -3   3  -1     4199.05     4482.61    351.28 o 
  -1   3  -1    42977.79    43825.83    974.58 o 
   1   3  -1    10702.32    11172.74    501.04 o 
   3   3  -1    10733.54    10765.43    724.15 o 
   5   3  -1    15173.01    15528.68    840.15 o 
   7   3  -1     1823.04     2044.63    156.08 o 
   9   3  -1     3798.90     3671.93    324.68 o 
  11   3  -1     1319.10     1743.03    290.46 o 
 -10   4  -1      145.12       36.83    197.56 o 
  -8   4  -1      405.72      365.16    170.53 o 
  -6   4  -1      249.33      232.72     70.94 o 
  -4   4  -1     4480.28     4380.52    261.63 o 
  -2   4  -1    10357.53    11501.78    399.79 o 
   0   4  -1     5785.98     5551.75    133.96 o 
   2   4  -1     9672.58    10678.71    223.50 o 
   4   4  -1      541.57      597.56     72.39 o 
   6   4  -1     4880.38     5175.31    429.14 o 
   8   4  -1     2657.72     2919.86    197.54 o 
  10   4  -1      706.45      676.58    184.08 o 
  12   4  -1      411.24      690.28    387.19 o 
  -9   5  -1      266.86      579.11    178.17 o 
  -7   5  -1     1026.21     1021.46    211.27 o 
  -5   5  -1      352.60      337.45     70.43 o 
  -3   5  -1       60.25       58.15     29.08 o 
  -1   5  -1     3636.50     3464.10    195.26 o 
   1   5  -1      140.83      153.13     36.65 o 
   3   5  -1      448.48      431.77     58.42 o 
   5   5  -1     1164.74     1282.95    151.66 o 
   7   5  -1      180.84      168.57     65.67 o 
   9   5  -1       64.90       50.94    107.43 o 
  11   5  -1       25.82       97.79    142.49 o 
 -10   6  -1       92.27      151.36    129.99 o 
  -8   6  -1      136.79      295.80    267.39 o 
  -6   6  -1      746.92      587.98    191.22 o 
  -4   6  -1     1169.51     1258.51    157.87 o 
  -2   6  -1    11617.97    12456.87   1436.11 o 
   0   6  -1      592.08      658.91     63.70 o 
   2   6  -1     4156.44     3991.40    150.58 o 
   4   6  -1     5315.50     5398.14    632.77 o 
   6   6  -1     2859.53     2670.25    165.60 o 
   8   6  -1     2323.43     2095.47    248.05 o 
  10   6  -1       24.72      160.86    140.14 o 
  12   6  -1      145.78      350.20    203.91 o 
  -9   7  -1      932.29     1047.79    263.31 o 
  -7   7  -1      289.80      251.63    207.88 o 
  -5   7  -1     4422.34     4616.99    392.98 o 
  -3   7  -1     1478.79     1239.96    173.69 o 
  -1   7  -1     4625.88     4681.01    286.45 o 
   1   7  -1     2625.79     2549.77    125.78 o 
   3   7  -1     9325.63     9417.00    321.05 o 
   5   7  -1     5097.44     5337.60    538.46 o 
   7   7  -1     1246.26     1196.53    237.24 o 
   9   7  -1     2611.33     2452.48    294.43 o 
  11   7  -1      592.52      642.44    190.50 o 
 -10   8  -1      835.41     1071.89    276.49 o 
  -8   8  -1     1629.30     1893.79    315.45 o 
  -6   8  -1     3501.14     3572.91    374.40 o 
  -4   8  -1     5158.43     5073.58    380.73 o 
  -2   8  -1    12978.05    12980.76    790.26 o 
   0   8  -1     8747.02     9056.68    249.17 o 
   2   8  -1     5002.18     4521.13    239.35 o 
   4   8  -1     4240.30     3907.69    196.94 o 
   6   8  -1     2967.20     3450.11    326.22 o 
   8   8  -1      436.71      535.18    190.76 o 
  10   8  -1      882.05      934.04    233.96 o 
  12   8  -1      396.81      175.51    150.20 o 
  -9   9  -1      122.91      140.17    120.81 o 
  -7   9  -1        2.49       50.32    124.60 o 
  -5   9  -1      352.83      313.32    122.06 o 
  -3   9  -1     4994.51     4452.19    337.63 o 
  -1   9  -1     6936.94     8375.48    378.89 o 
   1   9  -1     3319.63     3037.56    150.94 o 
   3   9  -1     9026.31     9463.89    482.32 o 
   5   9  -1     1454.82     1404.83    108.05 o 
   7   9  -1     3966.18     4299.95    756.14 o 
   9   9  -1      187.15      200.25    126.56 o 
  11   9  -1      583.55      643.71    202.20 o 
  -8  10  -1      286.31      365.58    215.02 o 
  -6  10  -1      154.41       83.04    114.25 o 
  -4  10  -1      901.80      753.91    213.43 o 
  -2  10  -1       36.69       62.43     45.45 o 
   0  10  -1       16.01       10.32     34.78 o 
   2  10  -1      179.76      220.47     52.52 o 
   4  10  -1       44.42       83.44     63.43 o 
   6  10  -1      235.68      214.54     99.58 o 
   8  10  -1     1500.91     1165.63    226.63 o 
  10  10  -1      251.21      227.68    137.79 o 
  -9  11  -1      297.13      484.35    201.97 o 
  -7  11  -1      506.06      578.03    200.43 o 
  -5  11  -1      241.76      253.86    132.61 o 
  -3  11  -1     1776.00     1849.53    227.46 o 
  -1  11  -1     1324.75     1509.33    114.02 o 
   1  11  -1     1983.95     2003.05    136.19 o 
   3  11  -1      736.25      809.06    129.36 o 
   5  11  -1      313.17      336.64     70.41 o 
   7  11  -1       22.37      -21.80    116.22 o 
   9  11  -1      374.08      346.47    176.66 o 
  11  11  -1      323.01      311.49    191.17 o 
  -8  12  -1      661.13     1353.38    276.21 o 
  -6  12  -1      444.90      552.41    186.16 o 
  -4  12  -1      471.44      501.07    143.91 o 
  -2  12  -1     1335.30     1078.00    154.86 o 
   0  12  -1     2548.79     2380.47    152.29 o 
   2  12  -1     2483.74     2612.06    159.43 o 
   4  12  -1     1765.68     1388.05    204.87 o 
   6  12  -1     2525.88     2595.41    294.54 o 
   8  12  -1      726.01      767.46    198.15 o 
  10  12  -1      699.17      553.44    172.64 o 
  -9  13  -1      559.20      969.51    291.19 o 
  -7  13  -1      832.02      755.98    198.32 o 
  -5  13  -1     1436.43     1524.52    254.66 o 
  -3  13  -1     3385.38     3304.00    312.05 o 
  -1  13  -1     1269.68     1491.31    127.03 o 
   1  13  -1      547.70      558.48     89.07 o 
   3  13  -1      629.54      683.91     83.87 o 
   5  13  -1       61.35      108.25     98.74 o 
   7  13  -1     2193.27     2185.97    296.70 o 
   9  13  -1      607.94      545.16    185.30 o 
  11  13  -1      174.99      167.24    158.83 o 
  -8  14  -1      254.50      341.58    170.11 o 
  -6  14  -1      308.01      447.15    185.07 o 
  -4  14  -1      676.90      602.13    175.04 o 
  -2  14  -1      667.23      631.43    136.58 o 
   0  14  -1     1926.30     1745.46    144.75 o 
   2  14  -1     2129.35     2102.17    152.88 o 
   4  14  -1      804.40      886.18    162.03 o 
   6  14  -1     1839.89     1854.40    261.97 o 
   8  14  -1      142.66      145.48    146.07 o 
  10  14  -1      173.38      200.83    216.61 o 
  -7  15  -1       85.44       94.56    199.94 o 
  -5  15  -1        0.05        2.35    101.15 o 
  -3  15  -1      131.78      158.49    101.94 o 
  -1  15  -1      253.88      231.28     92.25 o 
   1  15  -1      816.11      824.53     98.87 o 
   3  15  -1      101.52       38.59     86.48 o 
   5  15  -1      225.74      176.28    109.49 o 
   7  15  -1      263.88      183.72    123.39 o 
   9  15  -1      290.96      372.23    187.27 o 
  -8  16  -1      148.27      122.16    165.03 o 
  -6  16  -1      187.30      209.55    154.46 o 
  -4  16  -1       70.44       39.38     91.52 o 
  -2  16  -1       20.33       81.53    113.46 o 
   0  16  -1      172.76      194.92     79.41 o 
   2  16  -1      331.93      509.38    131.60 o 
   4  16  -1      447.84      577.05    155.62 o 
   6  16  -1      412.61      489.51    167.20 o 
   8  16  -1       33.22       69.26    125.18 o 
  -7  17  -1       67.14       93.44    125.38 o 
  -5  17  -1      147.49      154.75    117.38 o 
  -3  17  -1      980.84     1047.40    196.19 o 
  -1  17  -1      422.39      501.02    115.05 o 
   1  17  -1      931.68      925.92    311.02 o 
   3  17  -1      427.29      366.37    126.80 o 
   5  17  -1      475.10      384.66    144.09 o 
   7  17  -1      251.96      222.39    138.21 o 
   9  17  -1      227.66      171.95    184.65 o 
  -6  18  -1      164.34      243.41    162.78 o 
  -4  18  -1      341.44      326.19    130.89 o 
  -2  18  -1      700.50      781.89    158.31 o 
   0  18  -1      101.82      130.81     78.86 o 
   2  18  -1      503.94      518.15    140.92 o 
   4  18  -1      482.84      388.04    133.38 o 
   6  18  -1      366.43      416.45    157.52 o 
   8  18  -1      193.35       90.27    157.39 o 
  -5  19  -1      225.88      168.24    122.68 o 
  -3  19  -1      420.30      422.89    136.74 o 
  -1  19  -1      221.78      188.07    101.87 o 
   1  19  -1       91.70      169.79    236.44 o 
   3  19  -1      173.14      190.55    114.87 o 
   5  19  -1      309.41      256.76    128.50 o 
   7  19  -1       14.07       87.06    138.18 o 
  -4  20  -1        3.71      135.50    102.20 o 
  -2  20  -1       29.47      -12.07     67.00 o 
   0  20  -1       76.32        4.76    290.40 o 
   2  20  -1       87.63      180.90    293.57 o 
   4  20  -1      171.21      102.91    146.78 o 
   6  20  -1       70.02      105.12    128.75 o 
  -5  21  -1       18.21       35.84    107.12 o 
  -3  21  -1       48.94      133.97     85.81 o 
  -1  21  -1       78.67      165.03    315.79 o 
   1  21  -1       46.12      412.58    298.33 o 
   3  21  -1       83.91       81.07    105.04 o 
   5  21  -1      115.72      180.18    121.96 o 
  -4  22  -1       13.34      137.85    103.50 o 
  -2  22  -1      193.37      334.83    333.24 o 
   0  22  -1      124.00      409.41    476.06 o 
   2  22  -1      122.94      171.38    247.55 o 
   4  22  -1      109.16      250.55    136.90 o 
   6  22  -1       26.23        6.86    151.58 o 
  -1  23  -1      183.11       34.91    298.33 o 
   1  23  -1       27.38       74.58    355.46 o 
   3  23  -1       68.54     -260.25    280.87 o 
   0  24  -1       41.68     -128.54    407.82 o 
   2  24  -1       45.36       41.26    380.85 o 
 -10   0   0     2798.13     2837.57    398.30 o 
  -8   0   0     2552.21     2598.39    324.54 o 
  -6   0   0     5806.56     5328.59    374.50 o 
  -4   0   0    20640.65    17824.28    976.71 o 
  -2   0   0    27593.63    25816.20   1583.69 o 
   2   0   0    24451.88    24312.31    452.26 o 
   4   0   0    20640.65    19612.02    556.99 o 
   6   0   0     6192.76     6293.49    379.26 o 
   8   0   0     2706.35     3029.32    328.48 o 
  12   0   0      837.57      514.14    490.34 o 
 -11   1   0      468.75      209.47    196.77 o 
  -9   1   0     1778.17     2097.95    217.24 o 
  -7   1   0     2146.34     2508.43    198.62 o 
  -5   1   0      439.20      383.09     73.98 o 
  -3   1   0     6062.63     5509.05    176.13 o 
  -1   1   0      553.86      348.98    113.67 o 
   1   1   0      264.94      105.78     88.40 o 
   3   1   0     5804.06     5576.26    206.29 o 
   5   1   0      578.21      480.73     83.93 o 
   7   1   0     2597.38     2509.35    189.54 o 
   9   1   0     1605.85     1614.53    334.83 o 
  11   1   0      596.55      766.45    417.34 o 
 -12   2   0      143.82      244.38    274.53 o 
 -10   2   0      155.30      305.15    136.30 o 
  -8   2   0      700.56     1089.88    166.41 o 
  -6   2   0     2442.72     2451.30    182.94 o 
  -4   2   0     5353.06     5670.43    272.16 o 
  -2   2   0     2705.92     2645.13    106.59 o 
   0   2   0     3546.38     1449.56   1296.93 o 
   2   2   0     2222.37     2697.81    157.13 o 
   4   2   0     4599.22     4778.67    172.33 o 
   6   2   0     2384.70     2725.51    192.13 o 
   8   2   0      558.92      484.85    136.58 o 
  10   2   0      238.93      249.14    279.29 o 
  12   2   0      157.31      172.97    542.71 o 
 -11   3   0       43.43        3.97    144.48 o 
  -9   3   0      500.15      320.70    142.44 o 
  -7   3   0     2430.77     2192.46    214.55 o 
  -5   3   0     3264.55     3355.67    195.05 o 
  -3   3   0     4023.64     3818.11    152.31 o 
  -1   3   0    14869.28    14975.21    368.15 o 
   1   3   0    16116.21    14920.23    704.77 o 
   3   3   0     3746.28     4093.78    157.76 o 
   5   3   0     3373.50     3669.25    176.21 o 
   7   3   0     2367.50     2058.09    155.15 o 
   9   3   0      366.85      365.94    168.21 o 
  11   3   0       82.43      269.77    369.74 o 
 -10   4   0      876.60     1711.05    718.85 o 
  -8   4   0     1119.22     1292.11    253.98 o 
  -6   4   0     3447.81     3415.15    214.73 o 
  -4   4   0     2962.54     2813.51    154.85 o 
  -2   4   0     1153.03     1119.60     71.12 o 
   0   4   0      258.78      215.06     30.12 o 
   2   4   0      450.47      543.56     49.95 o 
   4   4   0     2449.47     2672.69    199.63 o 
   6   4   0     3602.47     3832.41    223.33 o 
   8   4   0      733.61      818.95    276.11 o 
  10   4   0     1077.80     1100.89    374.50 o 
 -11   5   0      986.27     1359.56    344.35 o 
  -9   5   0     2821.43     2737.30    349.70 o 
  -7   5   0     2805.70     3022.32    363.48 o 
  -5   5   0     7886.99     8119.80    293.15 o 
  -3   5   0     7443.18     7556.43    205.73 o 
  -1   5   0    35966.28    33768.75   1939.04 o 
   1   5   0    35242.84    32750.82   1009.97 o 
   3   5   0     8557.45     7847.02    183.28 o 
   5   5   0     8157.11     8723.81    411.63 o 
   7   5   0     3455.69     3278.58    552.23 o 
   9   5   0     2979.87     3191.18    409.41 o 
  11   5   0      883.47      585.55    407.82 o 
 -10   6   0      301.25      433.89    166.09 o 
  -8   6   0     2750.70     2723.76    346.03 o 
  -6   6   0     4077.52     4321.29    231.87 o 
  -4   6   0     5892.61     5571.48    186.85 o 
  -2   6   0    13097.12    14265.99    386.72 o 
   0   6   0     7080.31     7059.20    301.66 o 
   2   6   0    13515.82    12895.86    268.68 o 
   4   6   0     6020.83     5815.24    168.50 o 
   6   6   0     3957.01     4118.23    441.15 o 
   8   6   0     2076.08     2106.75    290.76 o 
  10   6   0      335.20      352.26    157.37 o 
 -11   7   0      260.35      348.95    209.80 o 
  -9   7   0      518.38      577.47    218.00 o 
  -7   7   0     1253.51     1225.06    220.59 o 
  -5   7   0      125.09      146.23     53.83 o 
  -3   7   0     1536.83     1666.32    130.56 o 
  -1   7   0     1134.16     1067.52     73.86 o 
   1   7   0     1151.04     1188.46     78.52 o 
   3   7   0     1796.20     1636.67    111.69 o 
   5   7   0      214.15      186.96     38.62 o 
   7   7   0     1176.70      980.09    193.08 o 
   9   7   0      701.75      820.07    239.62 o 
  11   7   0      238.80      284.08    173.58 o 
 -10   8   0       89.19      191.30    161.54 o 
  -8   8   0      432.90      272.94    142.82 o 
  -6   8   0      783.19      818.48    172.30 o 
  -4   8   0       90.89       90.98     35.20 o 
  -2   8   0     2986.72     3129.84    253.34 o 
   0   8   0      722.42      661.87     64.98 o 
   2   8   0     3302.06     3358.57    111.02 o 
   4   8   0      140.33      125.24     30.68 o 
   6   8   0      963.00      860.21    172.83 o 
   8   8   0      371.37      406.91    148.99 o 
  10   8   0      129.42      255.81    137.07 o 
 -11   9   0      267.64      302.81    182.82 o 
  -9   9   0      648.61     1111.11    270.16 o 
  -7   9   0     1695.71     1710.94    258.72 o 
  -5   9   0     1625.80     1089.31    182.49 o 
  -3   9   0     3468.02     3618.35    195.37 o 
  -1   9   0     5719.29     5419.86    391.43 o 
   1   9   0     5170.19     5022.78    210.66 o 
   3   9   0     2749.27     2923.08    270.29 o 
   5   9   0     1491.42     1583.78    220.26 o 
   7   9   0     1474.50     1549.75    248.22 o 
   9   9   0      541.79      561.86    204.49 o 
  11   9   0      229.18      115.33    142.97 o 
 -10  10   0      653.39     1109.82    285.34 o 
  -8  10   0     1751.46     2007.02    354.66 o 
  -6  10   0     1279.25     1323.33    476.06 o 
  -4  10   0     1527.80     1356.95    194.40 o 
  -2  10   0     1131.23     1114.99     95.56 o 
   0  10   0     1707.26     1457.16     98.35 o 
   2  10   0     1123.72     1175.44     80.09 o 
   4  10   0     1931.22     1661.13    215.42 o 
   6  10   0     1640.34     1877.12    257.35 o 
   8  10   0     2111.27     1999.70    368.15 o 
  10  10   0      663.41      688.67    218.79 o 
  -9  11   0      121.33      245.96    191.39 o 
  -7  11   0     4110.50     4069.59    433.87 o 
  -5  11   0     2186.75     2330.78    284.30 o 
  -3  11   0     4179.16     3987.22    177.90 o 
  -1  11   0     4050.99     3732.44    465.70 o 
   1  11   0     3720.06     3435.02    150.43 o 
   3  11   0     4457.87     4122.57    332.26 o 
   5  11   0     2289.08     2105.32    255.67 o 
   7  11   0     3664.19     3440.79    370.35 o 
   9  11   0       74.91      221.09    147.71 o 
 -10  12   0      188.73      186.31    171.27 o 
  -8  12   0      222.38      268.77    145.14 o 
  -6  12   0      223.94      271.50    153.79 o 
  -4  12   0       77.97      112.14    103.75 o 
  -2  12   0      755.42      672.10     92.07 o 
   0  12   0      161.72      236.50     86.04 o 
   2  12   0      813.92      682.30    110.35 o 
   4  12   0      131.60      112.65     92.59 o 
   6  12   0      296.95      421.51    146.96 o 
   8  12   0      196.81      263.89    146.71 o 
  10  12   0      180.38      103.73    248.34 o 
  -9  13   0      156.83      199.09    242.79 o 
  -7  13   0      210.76      387.42    194.59 o 
  -5  13   0      166.20      197.29    123.12 o 
  -3  13   0      195.06      264.00     99.18 o 
  -1  13   0       15.32       41.89     41.01 o 
   1  13   0       26.38       46.69     43.25 o 
   3  13   0      214.13      209.11     95.74 o 
   5  13   0      171.38       17.94    135.68 o 
   7  13   0      184.09      203.27    140.44 o 
   9  13   0      131.62      227.61    171.79 o 
  -8  14   0      375.07      344.15    173.37 o 
  -6  14   0      240.88      346.91    159.77 o 
  -4  14   0      233.61      410.65    132.46 o 
  -2  14   0      966.82     1141.77    129.61 o 
   0  14   0     1050.20     1191.30    119.17 o 
   2  14   0      906.10      718.19    155.90 o 
   4  14   0      198.79      368.21    136.73 o 
   6  14   0      152.40      239.74    158.69 o 
   8  14   0      452.66      507.00    170.37 o 
  -9  15   0       63.04       -7.45    162.65 o 
  -7  15   0      484.88      672.39    215.17 o 
  -5  15   0      246.84      211.53    119.90 o 
  -3  15   0      517.62      513.16    134.81 o 
  -1  15   0     3229.22     3471.82    202.67 o 
   1  15   0     2790.92     3151.84    311.92 o 
   3  15   0      560.96      567.04    137.21 o 
   5  15   0      300.32      278.13    125.03 o 
   7  15   0      457.55      250.12    140.66 o 
   9  15   0       64.45       18.38    124.88 o 
  -8  16   0      551.15      730.32    200.90 o 
  -6  16   0      339.62      485.56    272.94 o 
  -4  16   0      587.53      613.29    153.87 o 
  -2  16   0      182.69       88.48     84.56 o 
   0  16   0      125.43       86.05     54.15 o 
   2  16   0      275.49      287.48    110.37 o 
   4  16   0      559.34      606.01    154.27 o 
   6  16   0      399.47      377.44    175.12 o 
   8  16   0      595.30      544.22    171.06 o 
  -7  17   0       91.10     -166.62    315.79 o 
  -5  17   0       30.59       55.59    104.51 o 
  -3  17   0      209.25      152.13    108.70 o 
  -1  17   0      968.61      894.95    137.99 o 
   1  17   0      855.73      736.47    168.38 o 
   3  17   0      151.93       64.98     89.83 o 
   5  17   0        8.64       10.97    121.39 o 
   7  17   0       59.43       72.77    133.08 o 
  -8  18   0       80.29       86.31    169.61 o 
  -6  18   0      381.73      363.63    147.94 o 
  -4  18   0       36.75       53.19     96.62 o 
  -2  18   0      326.10      485.51    122.55 o 
   0  18   0      340.19      482.25    145.74 o 
   2  18   0      335.81      508.17    156.47 o 
   4  18   0       43.89        0.00     89.37 o 
   6  18   0      393.38      166.58    115.90 o 
   8  18   0       76.81       90.12    174.64 o 
  -7  19   0       93.19       53.12    149.79 o 
  -5  19   0       42.67       35.33    117.54 o 
  -3  19   0        3.82       -6.25    256.28 o 
  -1  19   0       30.63      160.27    236.44 o 
   1  19   0       36.85      109.87    147.58 o 
   3  19   0        0.45       31.16     89.96 o 
   5  19   0       46.74      162.39    122.06 o 
   7  19   0       76.88       65.58    135.35 o 
  -6  20   0      105.73       -6.35    105.54 o 
  -4  20   0      130.61      135.82    103.69 o 
  -2  20   0      515.29      333.24    263.42 o 
   0  20   0      150.11      144.40    242.79 o 
   2  20   0      522.61      585.61    162.48 o 
   4  20   0      171.98      287.01    133.82 o 
   6  20   0      107.72       45.46    118.23 o 
  -5  21   0      110.28       -5.68    114.62 o 
  -3  21   0       11.70       58.71    277.70 o 
  -1  21   0       50.91      220.57    223.75 o 
   1  21   0       67.17       31.74    290.40 o 
   3  21   0       19.83       69.62     87.41 o 
   5  21   0      111.07      116.93    110.85 o 
  -4  22   0       39.25       68.57    101.46 o 
  -2  22   0       70.96      -92.04    220.57 o 
   0  22   0        0.37      -34.91    255.48 o 
   2  22   0       61.67       64.94    110.54 o 
   4  22   0       27.27       29.90    124.22 o 
  -3  23   0        7.62       63.47    239.62 o 
  -1  23   0       86.60      526.84    387.19 o 
   1  23   0       84.41       90.45    291.98 o 
   3  23   0        5.80      -48.99    118.11 o 
  -2  24   0       36.26      344.35    271.35 o 
   0  24   0        1.60       57.13    338.00 o 
   2  24   0       28.74      226.92    442.73 o 
 -11   1   1      209.36      268.77    125.54 o 
  -9   1   1      397.08      484.56    119.87 o 
  -7   1   1     3926.84     4120.90    265.46 o 
  -5   1   1     7715.55     7184.69    635.83 o 
  -3   1   1     6130.90     6059.15    213.32 o 
  -1   1   1      744.42      611.27    108.70 o 
   1   1   1    13268.18    13241.11    233.27 o 
   3   1   1     2090.96     2136.05    136.86 o 
   5   1   1      704.76      716.97    103.90 o 
   7   1   1     1165.45     1155.24    244.38 o 
   9   1   1        6.14     -142.82    222.16 o 
  11   1   1      589.03      266.82    358.63 o 
 -12   2   1      484.61      724.54    201.60 o 
 -10   2   1     2305.40     2430.40    230.61 o 
  -8   2   1     3823.60     4337.40    291.58 o 
  -6   2   1     1303.58     1045.84    127.30 o 
  -4   2   1    13915.21    13361.63    699.37 o 
  -2   2   1    10934.36    12148.28    604.63 o 
   0   2   1    10810.49    13331.22    563.34 o 
   2   2   1     7188.70     7393.03    275.99 o 
   4   2   1     9288.74     9383.82    410.20 o 
   6   2   1     2993.44     2781.89    189.33 o 
   8   2   1     2962.62     3046.20    310.23 o 
  10   2   1     1404.86      971.16    466.54 o 
 -11   3   1     1499.89     2467.53    474.47 o 
  -9   3   1     3949.64     4126.62    292.49 o 
  -7   3   1     2517.73     2302.84    186.04 o 
  -5   3   1    15107.94    15668.27    548.98 o 
  -3   3   1     9505.47     9285.03    384.94 o 
  -1   3   1    10570.21    11185.06    333.24 o 
   1   3   1    41189.32    41697.48    921.97 o 
   3   3   1     5077.29     5048.12    165.78 o 
   5   3   1     6612.28     6686.43    241.93 o 
   7   3   1     4612.38     4860.08    383.23 o 
   9   3   1     2086.80     1421.83    406.24 o 
 -12   4   1      421.18      701.39    260.25 o 
 -10   4   1      707.40      401.48    336.41 o 
  -8   4   1     2543.27     3135.06    238.90 o 
  -6   4   1     4280.20     4434.95    246.56 o 
  -4   4   1      314.44      215.89     61.88 o 
  -2   4   1     9451.58     9721.39    330.86 o 
   0   4   1     7606.06     7145.37    216.76 o 
   2   4   1    11649.69    11673.97    389.91 o 
   4   4   1     4066.88     4348.85    168.00 o 
   6   4   1      261.89      267.30    123.60 o 
   8   4   1      226.99      394.64    139.51 o 
  10   4   1      245.71       31.74    323.72 o 
 -11   5   1       10.65       28.03    149.03 o 
  -9   5   1       34.16       74.94    104.30 o 
  -7   5   1      176.15      113.36     83.24 o 
  -5   5   1     1303.36     1458.01    131.76 o 
  -3   5   1      395.13      409.39     68.94 o 
  -1   5   1      172.25      142.64     60.30 o 
   1   5   1     3611.01     2913.62    166.23 o 
   3   5   1       79.66      148.73     75.36 o 
   5   5   1      416.73      511.84    138.23 o 
   7   5   1      977.60      855.51    261.83 o 
   9   5   1      218.20      256.97    153.84 o 
 -12   6   1      188.46     -112.41    169.00 o 
 -10   6   1       52.19      149.05    152.31 o 
  -8   6   1     2859.44     2504.26    341.18 o 
  -6   6   1     2659.59     2788.51    206.74 o 
  -4   6   1     5584.28     5799.52    246.13 o 
  -2   6   1     3964.42     3501.69    239.62 o 
   0   6   1     1043.09      880.66    129.42 o 
   2   6   1    12581.36    11965.23    420.97 o 
   4   6   1      762.00      756.44    187.25 o 
   6   6   1      795.35      765.00    179.66 o 
   8   6   1      167.76      162.34    115.03 o 
  10   6   1      115.49     -269.77    364.98 o 
 -11   7   1      488.63      675.36    435.59 o 
  -9   7   1     1966.22     2807.09    377.02 o 
  -7   7   1     1501.21     1464.44    235.21 o 
  -5   7   1     5373.80     5073.06    257.56 o 
  -3   7   1     9483.80    10028.15    335.69 o 
  -1   7   1     2290.27     2034.40    110.27 o 
   1   7   1     3682.40     3685.00    234.00 o 
   3   7   1      978.48      943.37    144.20 o 
   5   7   1     4133.70     3940.89    320.02 o 
   7   7   1      378.20      249.30    146.70 o 
   9   7   1      974.76     1281.42    280.18 o 
 -12   8   1      370.75      586.51    249.14 o 
 -10   8   1      969.71     1261.75    311.00 o 
  -8   8   1      476.84      691.33    188.11 o 
  -6   8   1     3149.71     3249.09    210.68 o 
  -4   8   1     4580.02     4504.89    289.55 o 
  -2   8   1     4075.32     3923.06    297.54 o 
   0   8   1     9409.73     8450.34    433.80 o 
   2   8   1    12059.96    11814.26    458.09 o 
   4   8   1     5326.51     5131.33    357.85 o 
   6   8   1     3016.29     2881.03    311.17 o 
   8   8   1     1759.79     1858.05    293.48 o 
  10   8   1      886.21      858.15    231.68 o 
 -11   9   1      618.76      933.57    301.50 o 
  -9   9   1      252.23      325.24    177.84 o 
  -7   9   1     4385.19     5076.42   1073.51 o 
  -5   9   1     1276.66     1389.17    171.15 o 
  -3   9   1     8708.47     9125.79    403.70 o 
  -1   9   1     2975.24     2778.25    140.01 o 
   1   9   1     8250.09     8642.05    168.95 o 
   3   9   1     4760.90     4834.02    338.00 o 
   5   9   1      528.33      501.22    158.57 o 
   7   9   1       39.58        7.21    102.97 o 
   9   9   1      155.28      110.67    135.35 o 
 -10  10   1      237.59      352.14    214.95 o 
  -8  10   1     1259.72     1336.38    357.84 o 
  -6  10   1      329.73      289.51    147.22 o 
  -4  10   1       55.45      215.81    128.54 o 
  -2  10   1      180.13      149.84     49.33 o 
   0  10   1       30.06       46.59     22.31 o 
   2  10   1       25.22      193.41    192.01 o 
   4  10   1      920.53      988.83    191.04 o 
   6  10   1      107.37       23.82    105.48 o 
   8  10   1      277.16      339.15    163.91 o 
 -11  11   1      314.83      508.22    214.87 o 
  -9  11   1      420.21      837.57    246.27 o 
  -7  11   1       74.31      146.98    142.01 o 
  -5  11   1      289.26      276.74    122.08 o 
  -3  11   1      854.61      839.48     96.32 o 
  -1  11   1     1867.00     1902.83    121.86 o 
   1  11   1     1536.99     1574.99     86.58 o 
   3  11   1     2048.06     1553.98    193.12 o 
   5  11   1      161.57      177.64    139.01 o 
   7  11   1      540.22      396.02    232.48 o 
   9  11   1      262.06      111.95    115.46 o 
 -10  12   1      647.07      900.42    241.23 o 
  -8  12   1      566.25      604.71    237.83 o 
  -6  12   1     2904.12     3210.47    346.02 o 
  -4  12   1     1698.93     1621.92    144.46 o 
  -2  12   1     2675.44     2689.32    209.73 o 
   0  12   1     2628.84     2452.27    124.57 o 
   2  12   1      813.92      675.40    165.83 o 
   4  12   1      659.01      580.86    182.29 o 
   6  12   1      726.86      651.69    181.91 o 
   8  12   1      716.65      517.92    177.73 o 
 -11  13   1      142.98      470.05    173.97 o 
  -9  13   1      572.41      665.18    206.38 o 
  -7  13   1     1654.75     2026.67    484.79 o 
  -5  13   1      115.37       74.01    120.64 o 
  -3  13   1      622.30      717.41     96.72 o 
  -1  13   1      341.98      370.89     63.34 o 
   1  13   1     1109.14     1138.52    171.79 o 
   3  13   1     2992.83     2926.58    296.01 o 
   5  13   1     1109.73      855.73    188.15 o 
   7  13   1      782.68      709.60    194.45 o 
   9  13   1      597.11      272.03    326.10 o 
 -10  14   1      212.28      613.12    250.83 o 
  -8  14   1      226.87      178.74    173.84 o 
  -6  14   1     2126.79     2173.11    296.68 o 
  -4  14   1      772.44      675.31    132.95 o 
  -2  14   1     2184.45     2106.83    146.70 o 
   0  14   1     2266.57     2032.64    216.74 o 
   2  14   1      687.23      594.05    140.57 o 
   4  14   1      826.17      599.53    171.04 o 
   6  14   1      447.90      355.46    149.58 o 
   8  14   1      227.11      135.63    228.51 o 
  -9  15   1      288.82      314.47    183.33 o 
  -7  15   1      192.33      239.84    167.19 o 
  -5  15   1      199.06      246.38    115.16 o 
  -3  15   1      122.72      106.27     58.48 o 
  -1  15   1      774.05      667.50     86.15 o 
   1  15   1      217.92      207.41     90.52 o 
   3  15   1      166.92      158.51    103.22 o 
   5  15   1        4.99       41.17     79.34 o 
   7  15   1      105.11       93.77    115.79 o 
  -8  16   1       69.62      140.90    124.61 o 
  -6  16   1      390.22      679.63    218.19 o 
  -4  16   1      353.22      391.79    194.39 o 
  -2  16   1      261.43      406.16     77.29 o 
   0  16   1      132.38      127.81    124.57 o 
   2  16   1       44.69       76.08     80.01 o 
   4  16   1       83.41      169.28    122.19 o 
   6  16   1      145.97      -49.93    100.92 o 
   8  16   1      136.43       48.32    108.44 o 
  -9  17   1      237.37      433.45    281.67 o 
  -7  17   1      265.45      265.01    215.81 o 
  -5  17   1      624.85      590.77    169.27 o 
  -3  17   1      454.55      389.73    141.23 o 
  -1  17   1     1034.71     1198.39    193.63 o 
   1  17   1      571.42      589.12    138.35 o 
   3  17   1     1072.22     1232.46    231.91 o 
   5  17   1      219.26      271.03    129.07 o 
   7  17   1       98.17       56.83    120.71 o 
  -8  18   1      136.78      362.25    176.15 o 
  -6  18   1      299.87      205.69    177.82 o 
  -4  18   1      350.91      293.04    116.56 o 
  -2  18   1      341.34      328.85    125.13 o 
   0  18   1       43.47       25.91     78.44 o 
   2  18   1      539.81      447.99    130.35 o 
   4  18   1      251.15      242.61    109.06 o 
   6  18   1      118.43      152.10    127.24 o 
  -7  19   1       40.40      -30.57    107.13 o 
  -5  19   1      358.96      221.75    179.32 o 
  -3  19   1      209.92      184.08    272.94 o 
  -1  19   1      143.16      103.46     84.20 o 
   1  19   1      302.43      251.95    110.91 o 
   3  19   1      490.12      455.44    162.65 o 
   5  19   1      191.37      174.68    116.01 o 
  -6  20   1       84.50      147.62    145.20 o 
  -4  20   1      174.53      112.89    161.07 o 
  -2  20   1       84.45      -77.76    245.96 o 
   0  20   1       65.87       42.76     88.93 o 
   2  20   1       35.45      -23.55     79.58 o 
   4  20   1        8.74       68.14    148.37 o 
  -5  21   1      108.48      154.64    118.88 o 
  -3  21   1       69.01       99.97    271.35 o 
  -1  21   1       39.83       74.58    198.36 o 
   1  21   1       71.74      155.72    115.82 o 
   3  21   1       38.44       96.78    106.35 o 
   5  21   1       12.47       82.64    135.29 o 
  -6  22   1       22.68       78.62    127.10 o 
  -4  22   1      138.37      199.94    182.49 o 
  -2  22   1      132.30      139.64    247.55 o 
   0  22   1      148.86      240.34    139.60 o 
   2  22   1      210.88      241.31    123.23 o 
   4  22   1       19.93      215.40    221.37 o 
  -3  23   1       48.30     -103.15    212.64 o 
  -1  23   1       13.77      114.25    199.94 o 
   1  23   1      174.00      171.05    138.85 o 
  -2  24   1       33.83       14.28    190.42 o 
   0  24   1       34.49      114.25    296.74 o 
 -12   0   2     1121.16     2250.17    441.15 o 
 -10   0   2     2518.34     3005.52    420.52 o 
  -8   0   2     2161.01     2321.45    338.00 o 
  -6   0   2     4948.93     5457.43    453.05 o 
  -4   0   2    16904.13    19889.72    877.53 o 
  -2   0   2    20635.79    18171.15    677.59 o 
   2   0   2     4642.38     4113.15    236.44 o 
   4   0   2     5333.08     5487.37    358.63 o 
 -13   1   2      850.90     1188.56    306.26 o 
 -11   1   2      387.48      643.09    164.90 o 
  -9   1   2     3202.29     3286.13    257.73 o 
  -7   1   2     6210.53     6246.90    309.89 o 
  -5   1   2     5688.37     4277.97    401.01 o 
  -3   1   2    26462.63    30275.24    463.40 o 
  -1   1   2    61477.88    67920.85   1263.14 o 
   1   1   2     8878.93     8748.37    382.43 o 
   3   1   2     7464.89     7869.15    290.91 o 
   5   1   2     2252.30     2305.74    329.27 o 
   9   1   2      340.36      382.43    472.88 o 
 -12   2   2       83.67      214.23    217.40 o 
 -10   2   2      465.77      388.07    118.14 o 
  -8   2   2      164.04      152.82     85.96 o 
  -6   2   2      106.97      112.87     67.73 o 
  -4   2   2      217.93      195.74     54.90 o 
  -2   2   2     5045.47     5873.72    534.77 o 
   0   2   2     1462.83     1502.76    247.55 o 
   2   2   2     1023.40      944.49     80.93 o 
   4   2   2      110.03      151.60     59.82 o 
   6   2   2      846.72      691.47    191.22 o 
   8   2   2      309.88      160.27    344.35 o 
 -13   3   2      146.25      339.59    215.81 o 
 -11   3   2      144.27      181.90    109.04 o 
  -9   3   2      314.85      209.85     93.60 o 
  -7   3   2     1253.01     1207.18    152.52 o 
  -5   3   2     1795.25     1780.88    151.77 o 
  -3   3   2     1863.18     1761.43    159.71 o 
  -1   3   2     5175.72     5480.46    273.14 o 
   1   3   2     1606.39     1465.74    257.87 o 
   3   3   2     1710.28     1828.23    119.89 o 
   5   3   2       23.94       40.64    107.92 o 
   7   3   2      134.61      152.34    261.83 o 
   9   3   2       75.27       74.58    452.26 o 
 -12   4   2      513.58      722.02    247.55 o 
 -10   4   2      395.91      416.87    111.43 o 
  -8   4   2     3428.41     3534.07    268.79 o 
  -6   4   2     6927.35     6753.54    321.20 o 
  -4   4   2     7397.94     7264.27    434.53 o 
  -2   4   2     6222.28     6641.87    339.59 o 
   0   4   2     2681.06     2291.50    324.51 o 
   2   4   2     4837.22     4563.80    323.90 o 
   4   4   2     3066.85     2619.82    254.72 o 
   6   4   2     3383.96     3259.82    336.09 o 
   8   4   2      489.29      483.99    380.85 o 
 -13   5   2      552.13      912.45    326.89 o 
 -11   5   2      536.78      640.94    206.84 o 
  -9   5   2     3162.29     3264.01    283.19 o 
  -7   5   2     2531.88     2078.56    183.45 o 
  -5   5   2     6012.40     5772.85    457.10 o 
  -3   5   2    11595.50    12026.17    449.08 o 
  -1   5   2     6041.32     5839.37    287.62 o 
   1   5   2     2687.60     2397.37    354.66 o 
   3   5   2     3394.04     3016.71    246.15 o 
   5   5   2     3485.10     4096.91    369.88 o 
   7   5   2      917.90     1021.82    213.51 o 
   9   5   2     1025.54     1091.76    495.10 o 
 -12   6   2     1475.85     1772.52    409.41 o 
 -10   6   2     1142.96     1462.60    303.09 o 
  -8   6   2     3300.16     3558.55    262.89 o 
  -6   6   2     2032.33     2181.55    192.80 o 
  -4   6   2     1794.52     1707.46    145.64 o 
  -2   6   2     7206.62     6993.47    329.03 o 
   0   6   2     7842.63     7278.52    238.17 o 
   2   6   2     9262.05     9235.69    420.52 o 
   4   6   2     2561.23     2421.57    278.49 o 
   6   6   2     2396.87     2200.54    284.44 o 
   8   6   2      649.39      592.02    183.97 o 
 -13   7   2      137.13      376.09    274.53 o 
 -11   7   2      307.84      425.47    292.78 o 
  -9   7   2      463.74      808.37    227.24 o 
  -7   7   2      920.90      945.36    142.75 o 
  -5   7   2     4104.79     4659.95    289.34 o 
  -3   7   2      332.79      345.13     88.75 o 
  -1   7   2     5770.30     5946.74    294.25 o 
   1   7   2      331.63      360.56     57.83 o 
   3   7   2     1666.19     1578.04    205.59 o 
   5   7   2      559.10      408.16    158.00 o 
   7   7   2        7.90     -109.42    120.17 o 
   9   7   2      148.91      241.20    499.86 o 
 -12   8   2      398.87      601.42    272.94 o 
 -10   8   2      727.90      851.81    233.62 o 
  -8   8   2     2312.52     2433.63    229.79 o 
  -6   8   2      504.88      396.47     96.32 o 
  -4   8   2      534.95      507.86     97.29 o 
  -2   8   2     3267.98     3110.89    218.36 o 
   0   8   2     2271.18     2213.12    130.67 o 
   2   8   2     3136.91     2891.54    248.63 o 
   4   8   2       62.78       56.12     95.95 o 
   6   8   2      289.55      177.13    130.19 o 
   8   8   2       86.92       91.61    162.65 o 
 -11   9   2      395.98      852.90    245.10 o 
  -9   9   2      332.88      519.00    172.88 o 
  -7   9   2     1370.73     1409.32    177.24 o 
  -5   9   2     1488.77     1395.78    161.91 o 
  -3   9   2       85.84       71.90     53.17 o 
  -1   9   2      583.41      563.16    119.36 o 
   1   9   2      962.75      752.78    124.29 o 
   3   9   2     2694.49     2124.63    237.40 o 
   5   9   2     1388.29     1386.21    230.93 o 
   7   9   2      923.90      951.18    217.84 o 
   9   9   2      292.95      249.40    142.75 o 
 -12  10   2      278.29      772.80    320.55 o 
 -10  10   2      659.42      819.15    227.97 o 
  -8  10   2     2261.67     2731.18    411.79 o 
  -6  10   2     1479.74     1619.73    185.54 o 
  -4  10   2     5389.50     5051.92    537.95 o 
  -2  10   2     5299.15     4822.78    260.26 o 
   0  10   2     2112.18     1826.20    151.92 o 
   2  10   2      555.08      403.67    116.01 o 
   4  10   2     1271.35     1099.36    202.32 o 
   6  10   2     1486.79     1022.97    207.89 o 
   8  10   2      305.54      422.26    198.36 o 
 -11  11   2      879.02     1325.03    366.57 o 
  -9  11   2      909.31     1252.90    264.97 o 
  -7  11   2     1086.04      802.68    192.85 o 
  -5  11   2      906.20      892.75    183.80 o 
  -3  11   2      199.76      245.96     95.46 o 
  -1  11   2     1731.63     1817.96    125.78 o 
   1  11   2     3302.42     2969.07    333.24 o 
   3  11   2      617.68      607.58    248.34 o 
   5  11   2     2342.51     2397.75    328.43 o 
   7  11   2      326.44      172.81    135.28 o 
 -12  12   2      201.60      814.06    390.37 o 
 -10  12   2      525.19      817.33    260.25 o 
  -8  12   2      880.48      742.15    203.10 o 
  -6  12   2     1814.66     1981.96    406.24 o 
  -4  12   2      355.15      204.62     95.09 o 
  -2  12   2     1706.43     1577.31    132.59 o 
   0  12   2      828.01      585.28    211.85 o 
   2  12   2     1770.09     1390.03    186.53 o 
   4  12   2     1435.71     1209.67    213.43 o 
   6  12   2      177.65      168.92    118.67 o 
   8  12   2       60.35      -52.94    104.43 o 
 -11  13   2      223.22      268.18    276.11 o 
  -9  13   2      269.52      361.67    168.40 o 
  -7  13   2      577.28      594.58    178.76 o 
  -5  13   2       92.80      179.47    104.28 o 
  -3  13   2       74.65      189.46     60.55 o 
  -1  13   2      346.29      306.40    102.44 o 
   1  13   2      233.82      263.14     96.82 o 
   3  13   2      403.96      317.02    112.21 o 
   5  13   2      104.81      152.13    164.44 o 
   7  13   2       51.55       60.38    106.73 o 
 -10  14   2      554.81      750.14    263.44 o 
  -8  14   2      570.73      751.55    267.39 o 
  -6  14   2     1102.68     1388.75    239.30 o 
  -4  14   2      313.71      405.38     92.84 o 
  -2  14   2     1757.97     1935.12    155.69 o 
   0  14   2     1269.32     1082.68    163.79 o 
   2  14   2      807.35      808.11    166.64 o 
   4  14   2     1201.74     1284.38    233.58 o 
   6  14   2       48.32       81.46    139.60 o 
 -11  15   2      250.65      545.88    320.55 o 
  -9  15   2      287.15      318.20    203.12 o 
  -7  15   2      214.12      417.11    170.99 o 
  -5  15   2      766.26      713.89    320.55 o 
  -3  15   2      148.72      177.22     62.31 o 
  -1  15   2     1058.13      889.25    142.97 o 
   1  15   2      175.92      180.70     89.94 o 
   3  15   2      213.09      106.08    107.91 o 
   5  15   2      366.63      525.66    176.86 o 
   7  15   2      225.33      103.15    125.66 o 
 -10  16   2      144.22      167.89    145.63 o 
  -8  16   2      494.02      675.75    449.08 o 
  -6  16   2      130.50      141.78    117.43 o 
  -4  16   2      754.64      720.10    120.65 o 
  -2  16   2     1284.83     1037.23    157.34 o 
   0  16   2      415.55      362.63    107.13 o 
   2  16   2      178.13      244.42    120.17 o 
   4  16   2      171.55      248.78    121.00 o 
   6  16   2       93.87       85.94    133.13 o 
  -9  17   2      253.30      509.18    205.98 o 
  -7  17   2      118.40      527.36    449.08 o 
  -5  17   2      614.52      783.54    185.39 o 
  -3  17   2      119.14       95.96     62.26 o 
  -1  17   2      507.59      614.81    142.00 o 
   1  17   2      270.10      144.83     98.50 o 
   3  17   2      549.59      523.99    148.69 o 
   5  17   2      308.72      300.59    361.01 o 
  -8  18   2      108.51      104.12    120.87 o 
  -6  18   2      172.45      249.14    160.27 o 
  -4  18   2       88.62       42.85    201.53 o 
  -2  18   2      462.69      353.87    118.63 o 
   0  18   2      386.96      434.04    142.01 o 
   2  18   2       71.64      201.31    101.56 o 
   4  18   2      234.69      283.69    152.41 o 
  -7  19   2      393.40      557.70    190.61 o 
  -5  19   2      400.85      607.56    164.15 o 
  -3  19   2      191.05      311.01    108.01 o 
  -1  19   2      270.89      337.87    120.90 o 
   1  19   2      245.46      199.98     94.83 o 
   3  19   2      296.04      231.77    117.92 o 
   5  19   2      218.32      153.08    161.98 o 
  -8  20   2       34.39      165.84    135.86 o 
  -6  20   2       19.16       12.01    102.83 o 
  -4  20   2      201.15      236.44    265.01 o 
  -2  20   2      200.09      220.04     99.71 o 
   0  20   2      293.48      175.93    108.25 o 
   2  20   2       10.62      110.07    187.25 o 
   4  20   2       25.03        0.95    113.77 o 
  -7  21   2       68.55      210.85    167.31 o 
  -5  21   2       67.35      117.43    190.42 o 
  -3  21   2       40.64      360.22    245.96 o 
  -1  21   2       44.74       34.80     78.79 o 
   1  21   2       20.47       51.02    100.52 o 
   3  21   2       26.02      299.79    134.88 o 
  -6  22   2      158.11      220.57    226.92 o 
  -4  22   2      106.85      433.21    291.98 o 
  -2  22   2       26.83       38.08    226.92 o 
   0  22   2       16.64       -2.87     94.51 o 
   2  22   2       66.67       31.85    119.90 o 
  -3  23   2       78.24      174.55    236.44 o 
  -1  23   2        5.66      109.49    255.48 o 
   1  23   2       16.08      -96.20    104.97 o 
 -13   1   3       51.35      207.26    125.42 o 
 -11   1   3      175.05      187.39    131.25 o 
  -9   1   3      949.48     1211.01    241.20 o 
  -7   1   3     2341.88     2131.21    183.26 o 
  -5   1   3     4069.82     4029.80    329.21 o 
  -3   1   3     3614.36     4289.51    388.29 o 
   3   1   3     1822.58     1700.74    149.54 o 
   7   1   3     1098.02      885.47    496.69 o 
 -14   2   3      462.77      595.07    288.81 o 
 -12   2   3     1849.11     2218.82    278.85 o 
 -10   2   3     2390.70     2783.49    511.76 o 
  -8   2   3     5429.75     4996.88    296.11 o 
  -6   2   3     7760.88     7131.01    292.27 o 
  -4   2   3     1996.46     1845.79    127.00 o 
  -2   2   3     9014.83     8679.99    603.01 o 
   0   2   3     6015.92     5871.39    574.44 o 
   2   2   3     4858.80     4961.17    312.46 o 
   4   2   3     3266.70     3064.20    279.83 o 
   6   2   3     1151.55     1396.44    531.60 o 
   8   2   3      871.70      933.07    561.75 o 
 -13   3   3      968.34     1739.20    403.06 o 
 -11   3   3     3252.00     3102.26    319.47 o 
  -9   3   3     2168.85     1872.40    252.52 o 
  -7   3   3     2611.56     2369.90    186.31 o 
  -5   3   3     3137.76     2819.55    451.90 o 
  -3   3   3     5153.10     5691.69    379.26 o 
  -1   3   3     8566.65     8846.66    425.52 o 
   1   3   3     7437.58     6657.85    329.82 o 
   3   3   3     4938.45     5142.54    354.40 o 
   5   3   3     1661.18     1701.72    235.09 o 
   7   3   3     1043.50      923.55    422.11 o 
 -12   4   3      158.50      136.47    196.77 o 
 -10   4   3      685.73      994.32    203.12 o 
  -8   4   3     1598.76     1756.08    188.08 o 
  -6   4   3     6329.10     6327.48    314.26 o 
  -4   4   3     3707.72     3664.39    210.04 o 
  -2   4   3     2774.54     2551.22    223.68 o 
   0   4   3     3035.00     3284.80    444.32 o 
   2   4   3     1252.69     1132.93    322.93 o 
   4   4   3      611.39      645.11    148.38 o 
   6   4   3     1996.52     2204.15    634.74 o 
   8   4   3      352.77      706.15    496.69 o 
 -13   5   3       35.07      126.95    252.31 o 
 -11   5   3      405.29      419.25    153.93 o 
  -9   5   3     2087.06     1911.71    261.35 o 
  -7   5   3      902.46      796.08    164.07 o 
  -5   5   3     2257.54     2109.45    287.51 o 
  -3   5   3     1545.93     1885.14    201.08 o 
  -1   5   3       61.02       -1.20     65.74 o 
   1   5   3      878.58     1280.92    285.64 o 
   3   5   3      174.45      145.74     96.79 o 
   5   5   3       65.84       -1.01    133.44 o 
   7   5   3       78.17        7.93    350.70 o 
 -12   6   3       99.43       19.04    196.77 o 
 -10   6   3       75.14       93.11    112.91 o 
  -8   6   3      481.10      416.25    111.72 o 
  -6   6   3     1752.37     1660.45    166.30 o 
  -4   6   3     1120.57     1358.39    183.19 o 
  -2   6   3     2161.25     2316.74    221.84 o 
   0   6   3      304.23      277.55    101.16 o 
   2   6   3     1234.43     1213.64    169.80 o 
   4   6   3      965.17      833.33    170.56 o 
   6   6   3       24.72       19.18    129.94 o 
   8   6   3      397.59      579.20    568.10 o 
 -13   7   3      131.92       90.45    206.29 o 
 -11   7   3      975.08     1548.78    436.39 o 
  -9   7   3      742.72      750.22    162.33 o 
  -7   7   3     4355.49     3967.52    274.53 o 
  -5   7   3     5650.36     5664.37    308.90 o 
  -3   7   3     2190.92     2739.18    256.69 o 
  -1   7   3     4845.74     4525.99    510.97 o 
   1   7   3     3634.01     3821.90    311.45 o 
   3   7   3     1826.02     1382.20    196.39 o 
   5   7   3     1278.82     1344.30    437.18 o 
   7   7   3      725.47      361.80    159.77 o 
 -12   8   3     1059.94     2227.95    483.99 o 
 -10   8   3      732.28      950.53    291.98 o 
  -8   8   3     3746.06     3537.20    265.64 o 
  -6   8   3     1080.54     1036.66    180.55 o 
  -4   8   3     9511.99     9700.81   1109.22 o 
  -2   8   3     1175.13     1283.99    177.48 o 
   0   8   3     5913.74     5732.04    260.72 o 
   2   8   3     1095.98      927.16    164.39 o 
   4   8   3     1168.56     1102.08    196.32 o 
   6   8   3      662.54      638.69    198.38 o 
 -13   9   3      185.76      482.41    277.70 o 
 -11   9   3      316.69      415.76    244.38 o 
  -9   9   3      519.75      655.59    179.04 o 
  -7   9   3     1137.40     1169.75    198.98 o 
  -5   9   3     2189.43     2233.95    195.41 o 
  -3   9   3      895.58      846.64    143.88 o 
  -1   9   3     1559.95     1557.52    175.50 o 
   1   9   3     3459.57     3401.36    296.67 o 
   3   9   3     1437.79     1253.42    434.01 o 
   5   9   3      589.09      386.98    166.82 o 
   7   9   3      558.26      407.66    172.97 o 
 -12  10   3       81.89       34.91    193.60 o 
 -10  10   3      712.95      745.82    301.50 o 
  -8  10   3      357.44      489.91    132.31 o 
  -6  10   3     1230.00     1046.97    145.47 o 
  -4  10   3     1772.95     2009.55    233.58 o 
  -2  10   3      468.40      434.46    109.43 o 
   0  10   3      273.13      342.79    112.88 o 
   2  10   3       96.61      164.31    101.64 o 
   4  10   3      182.66      229.91    184.87 o 
   6  10   3      216.07      141.14    147.40 o 
 -11  11   3      518.89      866.43    314.20 o 
  -9  11   3      897.21      846.53    503.83 o 
  -7  11   3     1539.49     1672.84    213.64 o 
  -5  11   3      860.40      927.55    163.62 o 
  -3  11   3      331.37      301.97    103.17 o 
  -1  11   3     1520.85     1564.83    210.50 o 
   1  11   3       89.03      101.11    105.82 o 
   3  11   3      612.93      423.18    138.88 o 
   5  11   3      225.32      151.28    128.82 o 
   7  11   3      100.56       73.14    171.38 o 
 -12  12   3      219.48      598.25    296.74 o 
 -10  12   3      678.65     1325.03    384.02 o 
  -8  12   3       48.68       -5.67    137.29 o 
  -6  12   3      429.18      456.93    169.79 o 
  -4  12   3      678.63      769.45    144.59 o 
  -2  12   3      141.69      195.25     55.78 o 
   0  12   3     1610.67     1432.51    208.89 o 
   2  12   3      687.20      620.02    145.83 o 
   4  12   3      340.51      426.64    144.63 o 
   6  12   3      602.91      458.15    157.15 o 
 -11  13   3      237.36      555.40    258.66 o 
  -9  13   3     1106.70     1601.97    306.32 o 
  -7  13   3     1214.12     1871.65    290.15 o 
  -5  13   3     1418.13     1141.78    177.69 o 
  -3  13   3     4069.54     4489.84    404.65 o 
  -1  13   3     1011.27     1053.41    179.07 o 
   1  13   3      333.50      305.57    108.86 o 
   3  13   3       70.20      249.82    177.73 o 
   5  13   3      878.48      640.51    509.38 o 
 -10  14   3      489.13      534.77    228.51 o 
  -8  14   3       71.69      100.97    128.47 o 
  -6  14   3      384.27      455.60    173.04 o 
  -4  14   3      436.98      464.12    122.12 o 
  -2  14   3        7.34      -11.33    154.72 o 
   0  14   3      863.31      730.49    151.57 o 
   2  14   3      449.58      378.27    157.89 o 
   4  14   3      173.51      113.70     96.38 o 
   6  14   3      261.15      155.40    314.99 o 
 -11  15   3       67.86       76.17    203.12 o 
  -9  15   3      231.37      183.83    148.94 o 
  -7  15   3      346.95      438.44    143.24 o 
  -5  15   3      143.50      113.70    112.89 o 
  -3  15   3      133.73      126.87     94.73 o 
  -1  15   3      804.36      575.21    133.64 o 
   1  15   3       66.02       82.84     91.73 o 
   3  15   3      473.55      328.80    160.44 o 
   5  15   3       92.82      184.14    134.79 o 
 -10  16   3      409.29     1064.78    360.22 o 
  -8  16   3      410.36      527.24    211.53 o 
  -6  16   3      736.06      846.32    199.44 o 
  -4  16   3       76.59       40.04    107.91 o 
  -2  16   3      680.04      769.47    166.53 o 
   0  16   3      613.38      536.18    134.83 o 
   2  16   3      517.78      534.07    147.15 o 
   4  16   3      364.09      440.44    174.53 o 
  -9  17   3      122.56      177.73    187.25 o 
  -7  17   3       63.70      298.72    152.24 o 
  -5  17   3      181.12      293.96     87.00 o 
  -3  17   3        1.37      146.22    113.27 o 
  -1  17   3      399.05      312.54    118.18 o 
   1  17   3      170.07      299.72    113.96 o 
   3  17   3       63.45       73.62     85.21 o 
  -8  18   3      146.38      175.49    166.15 o 
  -6  18   3      231.27      310.43    139.51 o 
  -4  18   3      847.05      790.84    186.03 o 
  -2  18   3      122.46       55.29    105.71 o 
   0  18   3      424.70      559.37    195.18 o 
   2  18   3      211.23      243.61    115.00 o 
   4  18   3       37.27       29.62    109.29 o 
  -9  19   3       70.26      131.71    215.81 o 
  -7  19   3      453.26      625.22    177.85 o 
  -5  19   3      575.33      683.94    312.61 o 
  -3  19   3       87.28      132.79     81.94 o 
  -1  19   3       45.43       -6.99     91.36 o 
   1  19   3        3.11       13.32    192.01 o 
   3  19   3       87.97      115.28    138.20 o 
  -8  20   3       11.85      -31.91    126.79 o 
  -6  20   3       74.10       41.26    212.64 o 
  -4  20   3        9.68      -43.15     85.35 o 
  -2  20   3      164.49      168.79    106.87 o 
   0  20   3       77.65      104.00     89.01 o 
   2  20   3      268.13      328.72    211.85 o 
  -7  21   3       14.90        0.00    177.73 o 
  -5  21   3       86.63       17.46    252.31 o 
  -3  21   3      148.63       96.11    114.36 o 
  -1  21   3       75.35      133.88     96.23 o 
   1  21   3       82.92       84.74    130.92 o 
  -6  22   3       38.81      115.84    206.29 o 
  -4  22   3       76.58       11.11    244.38 o 
  -2  22   3       88.39      108.52    116.63 o 
   0  22   3      135.22      128.01    114.74 o 
  -3  23   3       49.15      258.66    253.90 o 
 -14   0   4      267.00      496.69    255.48 o 
 -12   0   4     1572.51     2067.68    431.63 o 
 -10   0   4     5894.71     5734.92    636.33 o 
  -8   0   4     2159.52     1847.11    360.22 o 
  -6   0   4    11394.78    11711.04    874.36 o 
  -4   0   4    12480.47    13413.88    438.00 o 
   2   0   4     3116.89     3168.96    311.02 o 
   6   0   4     1092.74      980.68    412.58 o 
 -13   1   4      322.27      532.97    177.29 o 
 -11   1   4      823.82     1077.27    221.35 o 
  -9   1   4      901.18      918.11    186.26 o 
  -7   1   4     1505.13     1517.43    240.12 o 
  -5   1   4     1574.51     1540.62    225.48 o 
  -3   1   4     5048.43     5122.16    522.08 o 
  -1   1   4     1186.07     1313.92    314.20 o 
   1   1   4     1525.60     1410.72    206.29 o 
   5   1   4     1196.38     1048.92    396.72 o 
   7   1   4      383.59      554.73    305.77 o 
 -14   2   4      141.70      181.55    117.42 o 
 -12   2   4      165.93       39.93    121.18 o 
 -10   2   4       91.16      163.16    117.80 o 
  -8   2   4      517.62      569.12    180.35 o 
  -6   2   4     1762.03     1432.40    210.75 o 
  -4   2   4     2610.27     2711.10    197.78 o 
  -2   2   4     4887.85     4588.51    332.55 o 
   0   2   4      290.11      199.94    185.66 o 
   2   2   4      282.52      331.76    172.97 o 
   4   2   4      242.00      296.74    303.09 o 
   6   2   4      109.03      366.57    315.79 o 
 -13   3   4       34.31       -2.17    109.40 o 
 -11   3   4      157.08       59.83    136.33 o 
  -9   3   4      512.48      440.20    147.71 o 
  -7   3   4      981.26     1018.28    203.66 o 
  -5   3   4      701.07      671.80     85.85 o 
  -3   3   4     2589.49     3250.55    291.67 o 
  -1   3   4      918.90     1177.45    299.92 o 
   1   3   4      139.40       71.75     78.82 o 
   3   3   4     1088.72     1162.28    191.75 o 
   5   3   4      347.59      396.72    265.01 o 
 -14   4   4      210.05      226.92    198.36 o 
 -12   4   4      175.32      229.30    165.03 o 
 -10   4   4     1893.11     1733.44    271.78 o 
  -8   4   4      198.82      203.50    120.19 o 
  -6   4   4     2587.34     2336.53    265.48 o 
  -4   4   4     1815.92     1840.46    206.20 o 
  -2   4   4     1064.46     1016.41    180.49 o 
   0   4   4     2184.42     1623.36    352.28 o 
   2   4   4      664.47      510.81    218.99 o 
   4   4   4      858.43      775.98    171.35 o 
   6   4   4       60.74      504.62    291.98 o 
 -13   5   4      974.76     1377.40    369.74 o 
 -11   5   4     1811.59     2669.85    337.80 o 
  -9   5   4     2128.59     2382.09    305.88 o 
  -7   5   4     4773.32     4927.17    408.43 o 
  -5   5   4     3111.08     2788.91    446.40 o 
  -3   5   4     6207.45     6111.23    380.90 o 
  -1   5   4     4689.88     4482.08    367.17 o 
   1   5   4     2749.19     2668.07    279.79 o 
   3   5   4     2485.97     2278.66    271.05 o 
   5   5   4     1570.55     1702.70    528.42 o 
 -14   6   4      252.55      812.47    334.83 o 
 -12   6   4      443.97      459.58    154.34 o 
 -10   6   4     2215.52     2403.59    306.37 o 
  -8   6   4     3210.37     2994.16    316.51 o 
  -6   6   4     2105.34     2080.52    199.26 o 
  -4   6   4     4332.13     3929.89    281.62 o 
  -2   6   4     1603.65     1522.82    217.88 o 
   0   6   4     1570.29     1214.93    297.49 o 
   2   6   4     2449.81     2196.67    237.42 o 
   4   6   4     1075.60     1034.00    210.48 o 
   6   6   4      133.55      139.64    315.79 o 
 -13   7   4      182.10      309.44    212.64 o 
 -11   7   4       20.61       33.68    100.97 o 
  -9   7   4      938.42      979.71    196.79 o 
  -7   7   4        8.92       -9.89    114.98 o 
  -5   7   4     1801.05     1779.77    186.87 o 
  -3   7   4       20.63       50.46     86.31 o 
  -1   7   4      361.24      589.18    152.34 o 
   1   7   4      798.62      826.81    207.09 o 
   3   7   4      216.60      147.07    100.29 o 
   5   7   4      168.68      344.75    165.55 o 
 -12   8   4       18.49       79.34    187.25 o 
 -10   8   4      791.43      872.39    467.33 o 
  -8   8   4      103.40       74.27     97.71 o 
  -6   8   4      233.45      144.62     75.79 o 
  -4   8   4      259.15      317.31    111.71 o 
  -2   8   4      115.19       79.41    104.87 o 
   0   8   4     1231.41     1106.01    183.11 o 
   2   8   4      201.13       79.99     92.93 o 
   4   8   4      422.69      320.04    129.24 o 
   6   8   4      174.43      523.66    320.55 o 
 -13   9   4      275.71      507.80    263.42 o 
 -11   9   4     1214.45     1507.52    428.45 o 
  -9   9   4      706.23      800.52    197.88 o 
  -7   9   4      249.60      220.20    131.89 o 
  -5   9   4     1086.07      929.64    159.47 o 
  -3   9   4     1246.43     1509.08    217.93 o 
  -1   9   4     1756.19     1391.68    333.24 o 
   1   9   4      292.02      185.42    109.69 o 
   3   9   4      702.43      596.22    283.25 o 
   5   9   4      294.18      369.12    176.89 o 
 -12  10   4      566.00     1239.34    380.85 o 
 -10  10   4      395.79      609.35    269.77 o 
  -8  10   4     1323.33     1338.48    231.46 o 
  -6  10   4      911.23     1001.84    160.21 o 
  -4  10   4     2624.89     2524.41    255.28 o 
  -2  10   4     1722.90     2142.26    437.97 o 
   0  10   4      846.78      824.85    181.10 o 
   2  10   4      677.20      620.08    153.93 o 
   4  10   4     1133.56     1029.76    249.93 o 
 -13  11   4      464.64      953.70    374.50 o 
 -11  11   4      337.43      430.04    269.77 o 
  -9  11   4     2352.77     2280.04    278.55 o 
  -7  11   4      767.74      946.93    230.89 o 
  -5  11   4     1411.69     1345.33    204.18 o 
  -3  11   4     2691.84     3052.33    289.93 o 
  -1  11   4       63.93       68.24    114.25 o 
   1  11   4     1902.78     1234.04    568.89 o 
   3  11   4      420.13      211.05    124.90 o 
   5  11   4      330.61      494.90    251.52 o 
 -12  12   4       73.19      139.64    271.35 o 
 -10  12   4      219.73      199.94    250.72 o 
  -8  12   4       29.89       11.98     74.56 o 
  -6  12   4       70.74       23.62     75.05 o 
  -4  12   4      143.82      134.84     84.67 o 
  -2  12   4      491.15      463.91    145.61 o 
   0  12   4      567.99      473.52    143.35 o 
   2  12   4      459.99      479.72    164.84 o 
   4  12   4      313.82      147.10    108.70 o 
 -11  13   4      360.06      614.12    325.31 o 
  -9  13   4      750.56      985.44    317.37 o 
  -7  13   4      252.90      446.33    148.56 o 
  -5  13   4      153.28      133.35    195.18 o 
  -3  13   4       97.32      134.88    192.01 o 
  -1  13   4       55.60       56.73     81.60 o 
   1  13   4      155.67      118.80    121.06 o 
   3  13   4       53.69       77.76    257.07 o 
 -12  14   4      442.56      642.68    330.07 o 
 -10  14   4      268.79      668.07    317.37 o 
  -8  14   4      192.93      160.27    174.55 o 
  -6  14   4      122.94      113.54     97.96 o 
  -4  14   4       27.99      -26.98    141.23 o 
  -2  14   4      796.35      747.22    167.49 o 
   0  14   4      502.34      369.41    249.14 o 
   2  14   4      156.92      154.49    119.08 o 
   4  14   4       64.59       59.99     93.87 o 
 -11  15   4      123.60       31.74    195.18 o 
  -9  15   4      366.30      780.74    326.89 o 
  -7  15   4      358.82      549.05    223.75 o 
  -5  15   4     1268.91      969.57    355.46 o 
  -3  15   4     2189.39     1964.54    250.54 o 
  -1  15   4      104.35      -14.59    102.16 o 
   1  15   4      332.30      282.04    139.01 o 
   3  15   4       45.41      120.12    109.84 o 
 -10  16   4       78.45      -19.04    203.12 o 
  -8  16   4      393.13      887.06    309.44 o 
  -6  16   4      336.52      606.58    284.05 o 
  -4  16   4      148.03       98.04     98.37 o 
  -2  16   4      423.52      500.50    174.16 o 
   0  16   4      151.07       60.30    106.32 o 
   2  16   4       86.20      257.34    126.16 o 
  -9  17   4      122.05      471.30    263.42 o 
  -7  17   4       50.47        1.59    147.58 o 
  -5  17   4       65.37      201.71    136.47 o 
  -3  17   4      244.28      230.67    115.11 o 
  -1  17   4      330.85      194.54    166.62 o 
   1  17   4      126.15      -24.13    102.35 o 
   3  17   4       25.46      117.59    126.16 o 
  -8  18   4       95.39       61.89    150.75 o 
  -6  18   4       17.97       65.01    121.20 o 
  -4  18   4       78.20      162.94    134.02 o 
  -2  18   4      171.41       -0.64     96.80 o 
   0  18   4       38.70      134.95    119.28 o 
   2  18   4       51.35       11.98    115.54 o 
  -9  19   4       29.19       53.95    193.60 o 
  -5  19   4        6.44      309.78    361.01 o 
  -3  19   4       16.22      156.15    123.24 o 
  -1  19   4      249.39      281.21    109.21 o 
   1  19   4       38.24      119.15    157.89 o 
  -6  20   4       89.92      472.88    265.01 o 
  -4  20   4      366.54      548.12    180.90 o 
  -2  20   4       28.45       97.85    129.22 o 
   0  20   4       13.18      222.07    230.89 o 
  -5  21   4       23.97      125.36    193.60 o 
  -3  21   4       56.19       91.58    119.33 o 
  -1  21   4       74.76       95.24    144.72 o 
 -13   1   5       64.52      162.55    135.13 o 
 -11   1   5      704.62      778.12    208.07 o 
  -9   1   5     3123.11     3170.94    372.02 o 
  -7   1   5      676.72      679.00    223.75 o 
  -5   1   5     2155.22     1526.98    291.98 o 
  -3   1   5      156.00      162.27    134.88 o 
  -1   1   5     1022.59     1682.07    414.17 o 
   1   1   5      833.10      683.98    225.33 o 
   3   1   5      193.83      155.51    272.94 o 
   5   1   5      273.23      434.11    246.80 o 
 -14   2   5      468.26      586.94    193.60 o 
 -12   2   5     1135.45     1132.63    235.96 o 
 -10   2   5      536.24      441.87    164.24 o 
  -8   2   5     1372.69     1307.64    238.35 o 
  -6   2   5     2931.90     2521.55    332.45 o 
  -4   2   5     1983.46     1857.75    187.02 o 
  -2   2   5     4904.55     4500.03    379.97 o 
   0   2   5     1819.65     1842.35    418.93 o 
   2   2   5      985.19     1267.90    426.87 o 
   4   2   5      868.17      860.08    328.48 o 
 -13   3   5      658.70      828.08    200.39 o 
 -11   3   5     1869.47     1789.13    284.37 o 
  -9   3   5     2504.62     2190.11    317.57 o 
  -7   3   5     2175.56     1710.91    253.11 o 
  -5   3   5     2920.17     2816.31    345.58 o 
  -3   3   5     3354.50     3554.08    445.91 o 
  -1   3   5     3018.23     3236.74    370.74 o 
   1   3   5     2701.25     2347.91    538.74 o 
   3   3   5      912.40     1218.71    495.10 o 
   5   3   5     1287.89     1252.03    493.51 o 
 -14   4   5      177.22      310.26    161.86 o 
 -12   4   5      249.65      390.32    149.22 o 
 -10   4   5      687.77      964.82    253.90 o 
  -8   4   5     1206.43     1235.78    249.03 o 
  -6   4   5      229.42      258.12    147.40 o 
  -4   4   5       63.39      142.71     95.30 o 
  -2   4   5     1722.74     1432.94    306.26 o 
   0   4   5     1359.15     1261.55    349.11 o 
   2   4   5      825.99      796.62    161.25 o 
   4   4   5      250.14      331.65    288.81 o 
 -13   5   5       86.84      309.47    167.64 o 
 -11   5   5      192.59      255.09    150.92 o 
  -9   5   5      633.44      543.96    173.23 o 
  -7   5   5      364.72      417.64    143.30 o 
  -5   5   5       90.41      194.73    117.06 o 
  -3   5   5      456.60      522.06    147.53 o 
  -1   5   5      338.36      160.84    111.65 o 
   1   5   5      151.64      230.18    133.92 o 
   3   5   5        4.49      -36.86    105.53 o 
 -14   6   5      197.84      385.61    241.20 o 
 -12   6   5      210.03      230.62    129.42 o 
 -10   6   5     2604.29     2564.44    331.45 o 
  -8   6   5     1348.72      812.19    204.71 o 
  -6   6   5     1654.73     1480.76    243.10 o 
  -4   6   5      149.22      306.54    134.45 o 
  -2   6   5      191.46      426.89    175.70 o 
   0   6   5     1128.21     1265.00    280.08 o 
   2   6   5       21.33      122.34    114.03 o 
   4   6   5      558.06      520.49    312.61 o 
 -13   7   5      216.75      152.34    180.90 o 
 -11   7   5      210.12      285.97    145.89 o 
  -9   7   5      270.86      308.18    153.68 o 
  -7   7   5      795.17      643.77    213.43 o 
  -5   7   5     3282.29     2551.67    414.17 o 
  -3   7   5     2030.80     1865.27    233.61 o 
  -1   7   5     1834.84     2305.71    482.41 o 
   1   7   5      199.23      310.62    140.08 o 
   3   7   5      370.08      411.58    143.51 o 
 -12   8   5      464.92      743.21    207.83 o 
 -10   8   5      637.32      661.57    182.27 o 
  -8   8   5     2301.28     2603.37    338.19 o 
  -6   8   5     1814.67     2016.48    318.95 o 
  -4   8   5     1795.22     2003.05    316.58 o 
  -2   8   5     1622.07     1317.10    372.91 o 
   0   8   5     1598.78     1598.41    282.46 o 
   2   8   5     1304.27     1189.58    227.05 o 
   4   8   5      264.23      199.75    123.26 o 
 -13   9   5      327.31      523.66    293.57 o 
 -11   9   5      110.65      142.09    130.12 o 
  -9   9   5     2932.41     3175.53    394.85 o 
  -7   9   5     1074.93     1087.13    224.48 o 
  -5   9   5      320.12      144.40    179.32 o 
  -3   9   5      131.28       65.24     88.45 o 
  -1   9   5     1056.76     1195.60    522.08 o 
   1   9   5      331.52      249.15    240.41 o 
   3   9   5      592.65      530.32    260.25 o 
 -12  10   5       74.22      277.70    188.84 o 
 -10  10   5       74.13       92.47    109.72 o 
  -8  10   5      278.57      305.35    134.09 o 
  -6  10   5      460.40      328.99    156.66 o 
  -4  10   5      330.38      435.58    142.98 o 
  -2  10   5       42.69       55.54     99.97 o 
   0  10   5      190.23      146.24    133.34 o 
   2  10   5       11.70       17.12    101.45 o 
   4  10   5      113.64      -20.80     99.29 o 
 -13  11   5       75.91      276.11    296.74 o 
 -11  11   5      464.77      871.19    271.35 o 
  -9  11   5      190.51      154.54    129.55 o 
  -7  11   5      937.86     1003.84    200.18 o 
  -5  11   5      663.67      576.03    222.16 o 
  -3  11   5      263.76      466.54    244.38 o 
  -1  11   5      144.33      255.12    144.85 o 
   1  11   5      233.79      175.40    199.15 o 
   3  11   5        4.02      -35.39    107.00 o 
 -12  12   5      372.81      549.05    287.22 o 
 -10  12   5      477.51      425.28    228.51 o 
  -8  12   5      515.50      518.27    172.54 o 
  -6  12   5      566.06      551.55    181.14 o 
  -4  12   5     1529.05     1553.54    328.48 o 
  -2  12   5     1434.30     1365.43    303.88 o 
   0  12   5       13.17        8.78    107.61 o 
   2  12   5      178.63      149.30    120.36 o 
 -11  13   5       48.82      241.20    238.03 o 
  -9  13   5       36.16      172.87    107.28 o 
  -7  13   5      824.68      740.62    165.83 o 
  -3  13   5      387.62      290.40    218.99 o 
  -1  13   5      388.29      447.66    146.15 o 
   1  13   5      328.05      421.70    168.21 o 
 -10  14   5      839.07      836.28    298.33 o 
  -8  14   5      996.34     1289.76    233.62 o 
  -4  14   5      513.85      344.35    207.88 o 
  -2  14   5      567.22      893.40    407.82 o 
   0  14   5       83.46       80.32    106.32 o 
   2  14   5      274.00      232.79    123.87 o 
 -11  15   5      124.25      447.49    268.18 o 
  -9  15   5       91.93      172.97    225.33 o 
  -7  15   5       88.81       64.96    111.43 o 
  -3  15   5      165.02      101.68     99.22 o 
  -1  15   5      230.77       64.72    169.79 o 
   1  15   5       99.60       80.90    123.95 o 
 -10  16   5      124.32      252.31    241.20 o 
  -8  16   5      113.22      199.94    182.49 o 
  -4  16   5      254.51      138.82    109.99 o 
  -2  16   5       83.12      101.65    124.11 o 
   0  16   5        8.87      -40.63    107.18 o 
  -9  17   5      145.43      139.64    190.42 o 
  -5  17   5       66.85      145.99    145.99 o 
  -3  17   5      300.04      275.26    140.08 o 
  -1  17   5      258.25      189.07    117.26 o 
  -6  18   5      237.43      207.88    168.21 o 
  -4  18   5       44.78      251.13    143.60 o 
  -2  18   5       22.21      104.42    116.63 o 
  -7  19   5      142.31      169.79    206.29 o 
  -5  19   5      124.01       73.00    158.69 o 
  -3  19   5      167.13      250.31    141.54 o 
  -6  20   5        3.39     -161.86    161.86 o 
  -4  20   5       63.51      -29.75    120.37 o 
 -14   0   6      300.72      252.31    212.64 o 
 -12   0   6      703.49     1164.76    341.18 o 
 -10   0   6      674.19      677.59    272.94 o 
  -8   0   6     4744.08     4254.38    593.49 o 
  -6   0   6     1093.98      739.48    295.16 o 
  -4   0   6     4075.81     3924.31    647.44 o 
  -2   0   6      384.09      466.54    214.23 o 
   0   0   6      272.94      560.16    293.57 o 
   2   0   6     1963.70     1955.01    531.60 o 
 -13   1   6      565.10      613.45    189.63 o 
 -11   1   6      629.87      727.39    202.43 o 
  -9   1   6      589.35      522.95    177.40 o 
  -7   1   6     1575.42     1060.97    229.86 o 
  -5   1   6     1997.34     1968.75    335.66 o 
  -3   1   6     2587.21     2773.83    572.86 o 
  -1   1   6      943.34     1031.46    328.48 o 
   1   1   6      622.84      926.73    390.37 o 
   3   1   6      198.10      -25.83    146.17 o 
 -14   2   6       81.30       39.76    139.29 o 
 -12   2   6       67.57      243.04    143.24 o 
 -10   2   6      304.45      185.27    142.79 o 
  -8   2   6      309.34      271.45    166.78 o 
  -6   2   6       97.30       47.88    134.79 o 
  -4   2   6     2034.95     1761.34    307.75 o 
  -2   2   6      301.65      307.02    131.24 o 
   0   2   6      342.43      313.50    140.78 o 
   2   2   6      117.04      491.93    282.46 o 
 -13   3   6      213.96      238.97    170.59 o 
 -11   3   6      260.88      300.77    145.15 o 
  -9   3   6      850.76      776.74    201.89 o 
  -7   3   6      126.39       78.47    121.56 o 
  -5   3   6      360.56      226.73    142.32 o 
  -3   3   6     1588.91     1047.33    384.02 o 
  -1   3   6      823.23      780.54    194.27 o 
   1   3   6      296.19      561.75    304.68 o 
   3   3   6       19.12      406.24    307.85 o 
 -14   4   6      463.68      448.26    189.33 o 
 -12   4   6      102.61      130.88    271.35 o 
 -10   4   6      590.76      705.28    211.70 o 
  -8   4   6      945.43      684.58    175.77 o 
  -6   4   6      529.95      576.40    186.26 o 
  -4   4   6     2017.33     2045.46    471.30 o 
  -2   4   6      723.99      669.07    211.05 o 
   0   4   6      811.06      895.36    207.00 o 
   2   4   6      574.48      707.74    296.74 o 
 -13   5   6      334.49      580.71    178.15 o 
 -11   5   6     1065.70     1076.42    243.09 o 
  -9   5   6      813.06      831.25    225.99 o 
  -7   5   6     2759.46     2417.33    327.79 o 
  -5   5   6     1190.32     1065.11    243.81 o 
  -3   5   6      521.42      336.41    228.51 o 
  -1   5   6      335.52      574.44    293.57 o 
   1   5   6      720.21      717.21    184.46 o 
 -12   6   6      318.96      478.63    187.38 o 
 -10   6   6      741.62      801.84    214.00 o 
  -8   6   6     1123.89     1163.04    235.62 o 
  -6   6   6      138.84      131.48    108.12 o 
  -4   6   6      486.11      514.14    228.51 o 
  -2   6   6      918.19     1099.70    325.31 o 
   0   6   6     1371.71     1119.06    388.78 o 
   2   6   6      583.39      188.84    236.44 o 
 -13   7   6      101.94      217.40    137.10 o 
 -11   7   6      412.80      312.90    165.38 o 
  -9   7   6      458.61      461.78    172.80 o 
  -7   7   6      575.72      408.64    178.24 o 
  -5   7   6     1135.97     1137.78    303.09 o 
  -1   7   6      436.13      400.48    152.19 o 
   1   7   6       47.70      -42.39    115.30 o 
 -12   8   6      169.34      278.97    239.62 o 
 -10   8   6      674.61      675.77    192.14 o 
  -8   8   6       35.70      114.82    136.57 o 
  -6   8   6      449.14      325.00    145.86 o 
  -4   8   6      439.91      342.76    195.18 o 
  -2   8   6      138.82       44.43    206.29 o 
   0   8   6      277.30      344.87    157.87 o 
   2   8   6       77.43       -1.73     99.20 o 
 -13   9   6       88.04      485.58    280.87 o 
 -11   9   6      120.31       97.52    124.18 o 
  -9   9   6      266.65      143.86    125.92 o 
  -7   9   6      429.04      439.51    174.78 o 
  -5   9   6      557.19      485.58    206.29 o 
  -1   9   6      453.13      426.86    172.77 o 
   1   9   6      190.61      217.10    126.71 o 
 -12  10   6      699.09      844.20    222.29 o 
 -10  10   6      150.95      135.47    134.33 o 
  -8  10   6      278.48      212.81    146.37 o 
  -6  10   6      970.59      776.84    195.62 o 
  -2  10   6      271.70      269.15    148.87 o 
   0  10   6       94.01      153.30    135.03 o 
 -11  11   6      488.83      588.73    173.92 o 
  -9  11   6      422.07      306.66    163.88 o 
  -7  11   6      152.79      100.53     94.67 o 
  -1  11   6      803.75      834.69    296.74 o 
   1  11   6      426.02      211.78    353.87 o 
 -12  12   6      284.66      282.46    255.48 o 
 -10  12   6      321.32      674.87    190.56 o 
  -8  12   6      246.13      413.46    242.00 o 
  -2  12   6      165.53       -8.48     98.74 o 
   0  12   6       50.31      -90.64     90.64 o 
 -11  13   6       71.90      201.53    192.01 o 
  -9  13   6      108.12      123.57    120.14 o 
  -7  13   6        4.06      -72.68    110.79 o 
  -3  13   6       57.33       44.43    152.34 o 
  -1  13   6       26.42       63.47    176.14 o 
 -10  14   6      173.00      193.60    180.90 o 
  -8  14   6      474.70      526.18    167.42 o 
  -2  14   6       65.93      895.15    746.62 o 
   0  14   6       41.20       55.46    133.16 o 
  -9  15   6       17.87      311.26    143.83 o 
  -7  15   6       74.81       26.98    204.71 o 
  -3  15   6      316.90      157.10    163.45 o 
  -1  15   6       16.66      -54.60    106.14 o 
  -8  16   6       25.88      -34.91    187.25 o 
  -4  16   6      306.79      223.75    185.66 o 
  -2  16   6       51.40      -85.69    136.47 o 
  -7  17   6      107.09     -139.64    139.64 o 
  -5  17   6       37.14     -138.06    138.06 o 
  -3  17   6      119.90      -22.22    166.62 o 
  -6  18   6        3.54      276.11    250.72 o 
 -13   1   7      444.80      534.50    187.26 o 
 -11   1   7       66.21       65.08    121.53 o 
  -9   1   7      530.23      593.41    202.78 o 
  -7   1   7       40.59       86.62    164.26 o 
  -5   1   7      490.25      384.83    181.86 o 
  -3   1   7     1207.48      715.67    258.66 o 
 -12   2   7     1076.36     1183.30    250.74 o 
 -10   2   7      392.06      334.51    155.80 o 
  -8   2   7     1163.64      821.77    206.37 o 
  -6   2   7     1129.96      966.96    245.35 o 
  -4   2   7      290.88      156.90    160.63 o 
  -2   2   7      590.50      390.37    225.33 o 
 -13   3   7      171.33      294.47    147.66 o 
 -11   3   7      153.84      154.84    139.85 o 
  -9   3   7      698.87      428.50    187.69 o 
  -7   3   7     1075.24     1139.90    285.54 o 
  -5   3   7      333.07      437.14    171.23 o 
  -3   3   7     1427.87     1542.43    449.08 o 
 -12   4   7      548.54      488.14    176.45 o 
 -10   4   7      537.46      443.91    166.99 o 
  -8   4   7      465.75      383.24    183.43 o 
  -6   4   7      229.59      169.99    124.86 o 
  -4   4   7      960.53      851.59    269.18 o 
 -13   5   7       24.90       81.28    116.68 o 
 -11   5   7      322.84      398.60    149.06 o 
  -9   5   7       83.71       70.37     97.45 o 
  -7   5   7      231.71      210.28    150.02 o 
  -5   5   7       43.09       17.90    136.88 o 
  -1   5   7      118.56      117.43    163.45 o 
 -12   6   7        2.31       -2.21    121.32 o 
 -10   6   7      276.54      351.72    192.80 o 
  -8   6   7      154.47      498.42    197.82 o 
  -6   6   7       37.45       43.11    117.03 o 
   0   6   7      221.95      217.40    196.77 o 
 -13   7   7      209.14      204.64    172.76 o 
 -11   7   7      850.32      857.57    214.05 o 
  -9   7   7      384.63      655.37    298.33 o 
  -7   7   7     1471.36     1183.46    235.03 o 
  -5   7   7      336.40      294.45    232.48 o 
  -1   7   7      139.69       80.93    163.45 o 
 -12   8   7        3.34       19.95    138.06 o 
 -10   8   7      889.36      913.74    235.41 o 
  -8   8   7      396.53      397.35    169.90 o 
  -6   8   7      707.13      536.36    222.16 o 
  -2   8   7      474.46      207.88    188.84 o 
 -11   9   7      235.17      493.48    183.43 o 
  -9   9   7      269.40      175.44    116.51 o 
  -7   9   7      187.27      207.47    196.77 o 
  -1   9   7      516.88      203.12    168.21 o 
 -12  10   7       60.44       36.31    110.43 o 
 -10  10   7      557.26      458.16    160.52 o 
  -8  10   7      190.00       16.34    133.59 o 
  -6  10   7      596.73      533.19    276.11 o 
  -2  10   7       22.61      111.08    163.45 o 
 -11  11   7      260.10      166.58    144.03 o 
  -9  11   7      376.92      437.99    175.96 o 
  -7  11   7        7.03     -145.99    145.99 o 
  -3  11   7      146.19       68.24    161.86 o 
 -10  12   7      157.73       79.90    139.60 o 
  -8  12   7      142.44      300.10    142.32 o 
  -6  12   7      158.37      172.97    285.64 o 
  -9  13   7       69.15      198.67    135.04 o 
  -7  13   7      254.70      149.17    222.16 o 
  -3  13   7      299.18      291.98    174.55 o 
  -8  14   7       39.38       28.56    130.12 o 
  -4  14   7       69.75       47.61    169.79 o 
  -7  15   7      128.87       38.08    196.77 o 
 -12   0   8      304.53      269.77    206.29 o 
 -10   0   8      119.68      104.73    212.64 o 
  -6   0   8      397.70      388.78    269.77 o 
  -4   0   8      239.31      101.56    153.93 o 
 -11   1   8      346.87      267.09    171.19 o 
  -9   1   8      340.51      148.22    156.34 o 
  -7   1   8      468.35      349.22    163.51 o 
  -5   1   8     1292.71     1006.22    267.47 o 
  -3   1   8       22.14       81.42    115.11 o 
 -12   2   8      146.73       76.97    145.97 o 
 -10   2   8       27.05        0.44    133.78 o 
  -8   2   8      199.66      319.89    162.14 o 
  -6   2   8       36.17       -9.28    121.80 o 
  -4   2   8      717.82      535.78    196.87 o 
 -11   3   8       29.40      -19.37    116.55 o 
  -9   3   8       59.77      197.83    152.61 o 
  -7   3   8       20.24       99.95    167.40 o 
  -5   3   8       53.19      150.50    164.04 o 
  -3   3   8       36.31       80.93    188.84 o 
 -12   4   8      313.98      276.95    191.87 o 
 -10   4   8      309.55      236.59    159.30 o 
  -8   4   8      223.66      418.32    183.44 o 
  -6   4   8      213.61      145.42    135.86 o 
  -4   4   8      339.63      180.90    268.18 o 
 -11   5   8      363.91      870.90    947.36 o 
  -9   5   8      107.00      212.24    141.37 o 
  -7   5   8      474.79      478.18    189.57 o 
  -5   5   8      146.88      226.92    287.22 o 
 -10   6   8      354.71      307.48    178.89 o 
  -8   6   8      419.13      354.96    173.70 o 
  -6   6   8      655.98      341.29    170.81 o 
  -4   6   8       50.47      298.33    299.92 o 
 -11   7   8       73.28       93.26    146.38 o 
  -9   7   8      360.35      148.10    130.84 o 
  -7   7   8      192.09      163.45    215.81 o 
  -5   7   8       65.48      317.37    250.72 o 
 -10   8   8       31.15       45.81    113.31 o 
  -8   8   8        4.45       32.51    139.08 o 
  -6   8   8      344.75      244.38    345.94 o 
  -9   9   8       49.56       42.79    149.79 o 
  -7   9   8       99.67      144.40    223.75 o 
  -5   9   8       44.62       19.04    328.48 o 
  -8  10   8       84.29      449.08    412.58 o 
  -6  10   8      429.20      150.75    187.25 o 
                                                 
